# Supplementary material for: IL4I1 Accelerates the Expansion of Effector CD8+ T Cells at the Expense of Memory Precursors by Increasing the Threshold of T-Cell Activation
Source: Front Immunol. 2020 Dec 4;11:600012. doi: 10.3389/fimmu.2020.600012 (PMC7746639; doi:10.3389/fimmu.2020.600012)
Supplement: Supplementary file 2 [file Table_1.xlsx]

## Sheet: Puiffe et al Table S1
gene_name	Geneid	Length	gene_source	gene_biotype	K02_S14.rs	KO1_S17.rs	KO3_S18.rs	WT1_S15.rs	WT2_S13.rs	WT3_S16.rs	logFC	logCPM	LR	PValue	FDR
Il4i1	ENSMUSG00000074141	4080	ensembl_havana	protein_coding	4.94	0	0	1754.02	2744.77	2278.86	10.0866	6.30079	775.1	1.39913e-170	1.84937e-166
Eps8l1	ENSMUSG00000006154	6036	ensembl_havana	protein_coding	4	2	1	245	309	366	6.74251	3.4737	263.322	3.23867e-59	2.14043e-55
Tbc1d17	ENSMUSG00000038520	9726	ensembl_havana	protein_coding	219.06	159	171	1130.98	1620.37	1353.22	2.66749	5.79153	188.83	5.72486e-43	2.52237e-39
Klk1b22	ENSMUSG00000060177	855	ensembl_havana	protein_coding	47	55	46	0	0	0	-8.74931	1.07086	99.5422	1.92027e-23	6.34553e-20
Gm8146	ENSMUSG00000103260	1847	havana	processed_pseudogene	52	83	37	1	0	1	-6.38648	1.29031	85.7967	1.99415e-20	5.27173e-17
Mid1-ps1	ENSMUSG00000095134	1248	havana	unprocessed_pseudogene	48	32	24	0	2	0	-5.66747	0.612535	65.1071	7.09345e-16	1.56269e-12
Gm32633	ENSMUSG00000108393	720	havana	lincRNA	26	23	27	152	179	136	2.38251	2.74801	63.7929	1.38208e-15	2.60977e-12
Igkv7-33	ENSMUSG00000076575	365	ensembl_havana	IG_V_gene	166	217	635	32	60	24	-3.41248	3.9602	50.9404	9.52125e-13	1.57315e-09
Zfp708	ENSMUSG00000058883	2633	ensembl_havana	protein_coding	18.17	14.89	26.51	0.1	0.81	0	-5.75032	-0.0967103	48.9246	2.65997e-12	3.90661e-09
Gm31597	ENSMUSG00000109602	515	havana	antisense	0	0	0	20	19	16	7.10305	-0.269063	44.462	2.59337e-11	3.42792e-08
Rcn3	ENSMUSG00000019539	1717	ensembl_havana	protein_coding	486.18	505.94	457.9	236.06	251	237	-1.22758	4.82915	43.3008	4.69401e-11	5.64049e-08
Wdfy1	ENSMUSG00000073643	6488	ensembl_havana	protein_coding	529.56	426	436.83	207.54	282	220.06	-1.20479	4.77391	40.5644	1.90246e-10	2.09556e-07
D7Ertd128e	ENSMUSG00000100029	928	havana	lincRNA	12	6	14	51	132	77	2.74594	1.86554	38.204	6.37229e-10	6.47915e-07
C1qc	ENSMUSG00000036896	1931	ensembl_havana	protein_coding	1068	1023	1132	417	519	158	-1.79993	5.83172	34.1314	5.15129e-09	4.86356e-06
Gm1840	ENSMUSG00000043192	1432	havana	processed_pseudogene	54	90	58	19	15	13	-2.31779	1.76995	33.4332	7.37555e-09	6.49934e-06
Ighv9-3	ENSMUSG00000096459	351	ensembl_havana	IG_V_gene	15618	2296	2894	1221	794	653	-3.12253	8.26796	29.9898	4.34322e-08	3.58804e-05
Igkv4-50	ENSMUSG00000076562	352	ensembl_havana	IG_V_gene	134	402	483	69	123	110	-2.02165	4.14772	27.4311	1.62793e-07	0.000119545
Irak3	ENSMUSG00000020227	3676	ensembl_havana	protein_coding	180	227	211	102	116	85	-1.26164	3.59933	27.4328	1.62651e-07	0.000119545
Gda	ENSMUSG00000058624	6135	ensembl_havana	protein_coding	290	456	442	195	261	177	-1.15446	4.57428	24.5893	7.09436e-07	0.000493543
Sbsn	ENSMUSG00000046056	3625	ensembl_havana	protein_coding	16.62	5.62	9.77	47.77	59.12	52.69	2.08155	1.32017	24.4133	7.77299e-07	0.000513717
Tmem147os	ENSMUSG00000097320	1416	ensembl_havana	antisense	20.38	13.37	18	62.97	70.73	72.08	1.75895	1.72826	24.0555	9.35996e-07	0.000589142
Cd5l	ENSMUSG00000015854	2036	ensembl_havana	protein_coding	163	216	444	114	79	38	-2.06187	3.83085	23.6846	1.13484e-06	0.000681834
C1qb	ENSMUSG00000036905	1088	ensembl_havana	protein_coding	1206	1301	1333	570	604	149	-1.77153	6.09173	23.5933	1.18999e-06	0.000683883
C1qa	ENSMUSG00000036887	1040	ensembl_havana	protein_coding	1393	1358	1643	693	679	182	-1.73027	6.29662	22.7806	1.81589e-06	0.000960098
Sec1	ENSMUSG00000040364	2470	ensembl_havana	protein_coding	12.44	7.29	10.96	41.97	46	54.74	1.98103	1.19225	22.8007	1.79702e-06	0.000960098
Nav2	ENSMUSG00000052512	32228	ensembl_havana	protein_coding	85	95	126	216	394	250	1.23202	3.84045	22.5982	1.99672e-06	0.0010151
Mmp9	ENSMUSG00000017737	3539	ensembl_havana	protein_coding	245	176	188	518	401	553	1.0663	4.69551	22.2444	2.40062e-06	0.00117523
Ighv14-4	ENSMUSG00000076666	351	ensembl_havana	IG_V_gene	3402	511	254	90	310	75	-3.36834	5.9165	21.9208	2.84134e-06	0.00134132
Adamts14	ENSMUSG00000059901	5197	ensembl_havana	protein_coding	27	15	13	67	75	71	1.72865	1.78127	21.8303	2.97863e-06	0.00135764
Adgrl4	ENSMUSG00000039167	4585	ensembl_havana	protein_coding	114	200	166	80	61	73	-1.38658	3.20618	21.5333	3.47737e-06	0.00153213
Igkv12-38	ENSMUSG00000076570	347	ensembl_havana	IG_V_gene	15	122	1011	17	33	16	-4.42255	4.09131	21.4066	3.71486e-06	0.00158397
Ighe	ENSMUSG00000087642	1585	ensembl_havana	IG_C_gene	121	206	51	35	29	45	-1.99846	2.70434	21.2392	4.05398e-06	0.00167455
Ighv10-1	ENSMUSG00000095981	359	ensembl_havana	IG_V_gene	599	1941	1206	446	693	313	-1.62942	6.10029	20.7827	5.14462e-06	0.00201807
Ighv1-36	ENSMUSG00000094051	351	ensembl_havana	IG_V_gene	137	2317	48	43	7	48	-4.84779	5.15447	20.7655	5.19099e-06	0.00201807
Gm15448	ENSMUSG00000074419	2182	ensembl_havana	protein_coding	37	82	107	207	358	223	1.53296	3.63676	20.6195	5.60238e-06	0.00211578
Hnmt	ENSMUSG00000026986	1769	ensembl_havana	protein_coding	31	42	36	15	10	5	-2.06841	0.96629	20.1505	7.1581e-06	0.00242605
Ighv11-2	ENSMUSG00000096108	461	ensembl_havana	IG_V_gene	1305	1464	1532	958	1042	694	-0.907951	6.50257	20.2267	6.87867e-06	0.00242605
Ighv2-9-1	ENSMUSG00000095565	369	ensembl_havana	IG_V_gene	804	229	349	214	152	84	-1.80352	4.58763	20.1915	7.00639e-06	0.00242605
Lipg	ENSMUSG00000053846	3787	ensembl	protein_coding	143	24	69	4	26	3	-3.09785	1.86393	20.2436	6.81816e-06	0.00242605
Insl3	ENSMUSG00000079019	623	ensembl_havana	protein_coding	25	39.08	34.66	0	4.46	13.54	-2.67293	0.73676	19.7835	8.67289e-06	0.00286596
Nr1h3	ENSMUSG00000002108	2515	ensembl_havana	protein_coding	267	244	324	105	203	56	-1.46209	3.97418	19.7005	9.05763e-06	0.00292009
Adamdec1	ENSMUSG00000022057	2442	ensembl_havana	protein_coding	711	232	393	156	280	115	-1.51512	4.6147	19.0444	1.27711e-05	0.00392578
Fpr2	ENSMUSG00000052270	1296	ensembl_havana	protein_coding	70	55	54	22	32	12	-1.67008	1.72733	19.0539	1.27076e-05	0.00392578
Igkv9-120	ENSMUSG00000094872	353	ensembl_havana	IG_V_gene	2229	873	657	516	655	432	-1.43662	6.11296	18.5772	1.63162e-05	0.00481124
Il2rb	ENSMUSG00000068227	4287	ensembl_havana	protein_coding	307	251	220	470	652	496	0.82404	4.88676	18.5698	1.63796e-05	0.00481124
Klra2	ENSMUSG00000030187	1898	ensembl_havana	protein_coding	250	102	162	61	110	46	-1.48336	3.25905	18.2787	1.90833e-05	0.00548354
Cd34	ENSMUSG00000016494	7290	ensembl_havana	protein_coding	404.72	689	456.88	334.94	287.88	272	-1.01458	4.99747	18.1578	2.03338e-05	0.00571856
Egln3	ENSMUSG00000035105	2662	ensembl_havana	protein_coding	65	120	66	37	29	33	-1.55811	2.23472	18.1051	2.09036e-05	0.00575634
Igkv4-69	ENSMUSG00000076548	348	ensembl_havana	IG_V_gene	6	3	17	49	66	32	2.23082	1.18117	17.9969	2.21261e-05	0.00596863
Fcna	ENSMUSG00000026938	1374	ensembl_havana	protein_coding	248	215	297	166	62	61	-1.58066	3.80779	17.8877	2.34329e-05	0.00619472
Igkv8-27	ENSMUSG00000076580	360	ensembl_havana	IG_V_gene	1797	1907	1514	659	1246	1286	-0.95276	6.75892	17.6629	2.63716e-05	0.0068349
Igkv14-126	ENSMUSG00000094345	358	ensembl_havana	IG_V_gene	3093	5099	3777	2018	2399	2605	-1.00429	7.94679	17.4834	2.89829e-05	0.00736724
Mirt1	ENSMUSG00000097636	8664	ensembl	lincRNA	445	233	335	612	843	778	0.911305	5.3205	17.0774	3.58859e-05	0.00894982
Gm47283	ENSMUSG00000096768	1124	ensembl	protein_coding	786	971	254	321	304	162	-1.56132	5.19312	16.9671	3.80339e-05	0.00914058
Tex14	ENSMUSG00000010342	5014	ensembl_havana	protein_coding	124	40	73	16	40	25	-1.78488	2.0858	16.9769	3.78376e-05	0.00914058
Marco	ENSMUSG00000026390	1925	ensembl_havana	protein_coding	141	95	690	98	33	18	-2.84238	3.88975	16.7585	4.24517e-05	0.0100201
Mafb	ENSMUSG00000074622	3363	ensembl_havana	protein_coding	275	263	297	186	158	68	-1.23956	4.03513	16.6117	4.58675e-05	0.0106364
Cd14	ENSMUSG00000051439	1572	ensembl	protein_coding	99	134	154	78	44	56	-1.33203	2.91549	16.4846	4.9047e-05	0.0111776
Muc13	ENSMUSG00000022824	3038	ensembl_havana	protein_coding	309	387	301	215.5	157	228	-0.942947	4.38393	16.4143	5.09008e-05	0.0114035
Ccdc148	ENSMUSG00000036641	9929	ensembl_havana	protein_coding	13	15	21	5	3	4	-2.22126	-0.0954193	16.3263	5.33193e-05	0.0117462
Ppm1n	ENSMUSG00000030402	2234	ensembl_havana	protein_coding	21	13	12	3	3	5	-2.24298	-0.183628	16.2153	5.65364e-05	0.0122508
Bag3	ENSMUSG00000030847	2562	ensembl_havana	protein_coding	399	595	311	260	293	237	-0.951132	4.76464	16.1318	5.90837e-05	0.0123963
Ighv1-56	ENSMUSG00000094862	351	ensembl_havana	IG_V_gene	2	3	6	19	26	16	2.19425	0.0583975	16.1401	5.88259e-05	0.0123963
Cp	ENSMUSG00000003617	9566	ensembl_havana	protein_coding	185.48	110.77	191.6	78.6	110.81	43.65	-1.30736	3.24416	16.0653	6.11938e-05	0.0126384
Arhgap42	ENSMUSG00000050730	7215	ensembl_havana	protein_coding	106	94	63	162	247	218	1.02059	3.46588	15.9672	6.44499e-05	0.0129076
Igkv5-39	ENSMUSG00000076569	347	ensembl_havana	IG_V_gene	61966	7123	28492	6063	13170	2450	-2.41731	10.6058	15.9683	6.44115e-05	0.0129076
Ctsg	ENSMUSG00000040314	1033	ensembl_havana	protein_coding	285	3090	1092	419	367	385	-2.1657	6.24344	15.7198	7.34499e-05	0.0144905
Igkv6-32	ENSMUSG00000076576	366	ensembl_havana	IG_V_gene	371	1086	468	339	302	133	-1.54161	5.15648	15.5875	7.87729e-05	0.0153121
C6	ENSMUSG00000022181	3556	ensembl_havana	protein_coding	51	50	61	31	12	14	-1.70132	1.58738	15.5159	8.18139e-05	0.0155703
Gzma	ENSMUSG00000023132	1006	ensembl_havana	protein_coding	39	28	26	120	65	106	1.4486	2.29972	15.4743	8.36353e-05	0.0155703
Haus5	ENSMUSG00000078762	3455	ensembl_havana	protein_coding	278.54	321.48	249.16	459.7	657.71	554.38	0.739655	4.96429	15.4954	8.27061e-05	0.0155703
Mtus1	ENSMUSG00000045636	10078	ensembl_havana	protein_coding	183.58	364	255.7	171	149	121.82	-1.08854	4.03202	15.3845	8.77047e-05	0.0161011
Clec5a	ENSMUSG00000029915	3840	ensembl_havana	protein_coding	31	168	106	29	36	32	-1.89951	2.44263	15.3573	8.89775e-05	0.016111
Gm37988	ENSMUSG00000104217	825	havana	protein_coding	36.9	33.07	16.58	44.33	152.4	127.06	1.64642	2.34838	15.1095	0.000101452	0.0178799
Ighv2-3	ENSMUSG00000094164	347	ensembl_havana	IG_V_gene	1964	278	3135	605	463	309	-2.18798	6.50076	15.1251	0.000100614	0.0178799
Prtn3	ENSMUSG00000057729	1732	ensembl_havana	protein_coding	399	5286.42	1700	585	544	687	-2.25992	6.95185	14.8741	0.000114932	0.0199891
Fcgr4	ENSMUSG00000059089	1256	ensembl_havana	protein_coding	1465	588	566	258	655	195	-1.49194	5.58283	14.8043	0.000119266	0.0204734
Lrrc28	ENSMUSG00000030556	8670	ensembl_havana	protein_coding	105	89	84	183	210	211	0.893553	3.46543	14.7715	0.000121357	0.0205654
Gm28557	ENSMUSG00000100235	5072	ensembl_havana	protein_coding	20.42	14.96	7.67	49.71	76.19	35.05	1.66064	1.40247	14.5829	0.000134124	0.0224412
Lcn2	ENSMUSG00000026822	2623	ensembl_havana	protein_coding	30	250	164	53	19	36	-2.24465	2.91229	14.4999	0.000140166	0.0231589
Hp	ENSMUSG00000031722	1606	ensembl_havana	protein_coding	101	673	297	136	113	120	-1.7681	4.26681	14.4085	0.000147136	0.0240104
Ffar1	ENSMUSG00000044453	4175	ensembl_havana	protein_coding	70	47	60	113	183	134	1.03889	2.92367	14.3691	0.000150245	0.0241247
Ryr3	ENSMUSG00000057378	18977	ensembl_havana	protein_coding	1247.6	704.39	985.99	1638.46	2976.96	1847.67	0.891692	6.84035	14.3536	0.000151487	0.0241247
Ptprk	ENSMUSG00000019889	13328	ensembl_havana	protein_coding	22	20	27	83	55	76	1.41711	1.8755	14.3123	0.000154852	0.0243671
Hebp1	ENSMUSG00000042770	3711	ensembl_havana	protein_coding	98	186	159	86	89	57	-1.16924	3.15726	14.2569	0.000159475	0.0247993
Ms4a3	ENSMUSG00000024681	1884	ensembl_havana	protein_coding	96	1254	510	187	159	144	-2.15987	4.98387	14.2267	0.000162058	0.024908
Nipa1	ENSMUSG00000047037	3183	ensembl_havana	protein_coding	49.8	55.61	47.47	24.21	27.66	20.4	-1.3069	1.60843	14.2	0.000164373	0.0249733
Lilra5	ENSMUSG00000070873	2109	ensembl_havana	protein_coding	133	60	64	30	56	23	-1.46956	2.27556	13.9069	0.000192092	0.0288531
Txk	ENSMUSG00000054892	10955	ensembl_havana	protein_coding	37	28	25	76	84	81	1.1957	2.08252	13.8619	0.000196746	0.0292201
Klrb1c	ENSMUSG00000030325	2961	ensembl_havana	protein_coding	80	49	46.91	143.36	143.62	134.88	1.04578	2.91248	13.8354	0.000199536	0.0293052
Csf3r	ENSMUSG00000028859	3609	ensembl_havana	protein_coding	445	611	592	384	438	300	-0.792114	5.16524	13.7337	0.000210646	0.0302644
Sh2d2a	ENSMUSG00000028071	5939	ensembl_havana	protein_coding	77	48	51	124	131	174	1.06755	2.92955	13.7486	0.000208981	0.0302644
Slc6a12	ENSMUSG00000030109	3052	ensembl_havana	protein_coding	138	121	148	235	335	260	0.787673	3.94492	13.6183	0.000223989	0.0318354
Gm15931	ENSMUSG00000081723	1852	havana	unprocessed_pseudogene	113	34	56	15	41	12	-1.82113	1.85863	13.4488	0.000245165	0.0337614
Igkv15-103	ENSMUSG00000076523	375	ensembl_havana	IG_V_gene	1272	1478	1220	543	626	1196	-0.971048	6.36163	13.46	0.000243708	0.0337614
Mpo	ENSMUSG00000009350	3424	ensembl_havana	protein_coding	3085.17	27226.4	11672.6	4809.25	4080.82	4367.25	-1.897	9.52927	13.4485	0.000245203	0.0337614
Igkv6-20	ENSMUSG00000076587	375	ensembl_havana	IG_V_gene	1535	390	110	121	278	102	-2.24069	5.03359	13.4022	0.000251323	0.0342473
Blk	ENSMUSG00000014453	2698	ensembl_havana	protein_coding	132	133	145	250	285	277	0.754776	3.93552	13.14	0.000289059	0.0389876
Gm26735	ENSMUSG00000097461	2649	ensembl	lincRNA	108.73	48.2	241.96	61.73	43.77	18.97	-1.90662	2.8225	13.024	0.00030753	0.0409989
Ighv1-39	ENSMUSG00000095130	351	ensembl_havana	IG_V_gene	1654	522	1000	411	368	739	-1.26505	5.93176	13.0079	0.000310175	0.0409989
Rtn2	ENSMUSG00000030401	4585	ensembl_havana	protein_coding	149	265	145	94	37	111	-1.40103	3.41344	12.9085	0.000327086	0.0428062
Gm11505	ENSMUSG00000085872	737	havana	antisense	15.83	113.58	55.38	19.75	15.41	16.75	-2.05683	1.70269	12.839	0.000339464	0.0439905
Vat1	ENSMUSG00000034993	2766	ensembl_havana	protein_coding	368.65	775.77	508	337	320	362	-0.925619	5.12256	12.7687	0.000352463	0.0452316
Gm17122	ENSMUSG00000090458	372	havana	antisense	51.79	108.46	70.52	36.67	3.53	23.24	-2.03083	2.01057	12.6791	0.000369773	0.0469967
F10	ENSMUSG00000031444	2731	ensembl_havana	protein_coding	40	111	67	36	31	25	-1.47102	2.06505	12.5577	0.000394575	0.0488185
Gsr	ENSMUSG00000031584	2754	ensembl_havana	protein_coding	1206	1552	1399	1052	931	1002	-0.699638	6.52954	12.5548	0.000395187	0.0488185
Hmox1	ENSMUSG00000005413	1751	ensembl_havana	protein_coding	1093	1189	1237	1002	601	642	-0.852542	6.23221	12.5675	0.000392517	0.0488185
Ccl9	ENSMUSG00000019122	3045	ensembl_havana	protein_coding	263	355	312	240	171	198	-0.825263	4.32922	12.489	0.000409349	0.049218
Cd177	ENSMUSG00000052212	2840	ensembl_havana	protein_coding	41	118	89	41	32	34	-1.43915	2.25817	12.471	0.000413315	0.049218
Gm27517	ENSMUSG00000098265	236	ensembl	misc_RNA	11.21	6.3	15.22	21.35	57.05	48.89	1.69098	1.07616	12.4842	0.0004104	0.049218
Pla2g15	ENSMUSG00000031903	3013	ensembl_havana	protein_coding	205	255	348	192	178	126	-0.93687	4.09447	12.494	0.000408258	0.049218
Fcrl5	ENSMUSG00000048031	3480	ensembl_havana	protein_coding	315	118	184	34	161	30	-1.73885	3.45477	12.4337	0.000421651	0.0497624
Ap3s1	ENSMUSG00000024480	2011	ensembl_havana	protein_coding	297	429	287	223	255	230	-0.746924	4.47718	12.2925	0.000454771	0.0531961
Elane	ENSMUSG00000020125	984	ensembl_havana	protein_coding	347	6003	2041	784	665	733	-2.17762	7.15222	12.2493	0.000465429	0.0539653
Ighv1-63	ENSMUSG00000096672	351	ensembl_havana	IG_V_gene	50	82	55	124	125	238	1.1563	3.0851	12.1879	0.000481002	0.0552859
Galnt3	ENSMUSG00000026994	4374	ensembl_havana	protein_coding	82	73	96	56	43	29	-1.189	2.3392	12.1505	0.000490744	0.0554415
Gstm1	ENSMUSG00000058135	1473	ensembl_havana	protein_coding	174	922	337	220	139	203	-1.56569	4.73037	12.1654	0.000486852	0.0554415
Fndc7	ENSMUSG00000045326	6693	ensembl_havana	protein_coding	470	477	406	738	786	1048	0.704949	5.61046	12.0936	0.000505957	0.0561995
Igkv4-91	ENSMUSG00000076532	358	ensembl_havana	IG_V_gene	923	3370	1331	727	1192	849	-1.27793	6.7756	12.109	0.000501778	0.0561995
Vmn2r97	ENSMUSG00000091491	14819	ensembl_havana	protein_coding	5	2	7	14	23	23	1.83482	0.0936985	12.0454	0.000519217	0.0571917
Hcar2	ENSMUSG00000045502	1930	ensembl_havana	protein_coding	85	85	106	60	40	49	-1.1032	2.50147	11.9973	0.000532776	0.0582003
Ms4a7	ENSMUSG00000024672	4453	ensembl_havana	protein_coding	103	106	142	67	88	49	-1.02541	2.86913	11.9707	0.000540446	0.0585543
Clec4n	ENSMUSG00000023349	1420	ensembl_havana	protein_coding	154	179	302	138	135	85	-1.06524	3.70894	11.9329	0.000551505	0.0587886
Itgb5	ENSMUSG00000022817	3553	ensembl_havana	protein_coding	156	145	148	95	120	54	-0.974833	3.22977	11.9337	0.000551279	0.0587886
Clec4a3	ENSMUSG00000043832	1327	ensembl_havana	protein_coding	624	341	489	242	463	202	-0.931112	4.92235	11.8834	0.000566358	0.0598889
Ckap4	ENSMUSG00000046841	3089	ensembl_havana	protein_coding	558	847	758	568	492	370	-0.822285	5.54616	11.8148	0.000587629	0.061645
S100a8	ENSMUSG00000056054	694	ensembl_havana	protein_coding	152	1581	911	361	240	254	-1.85643	5.55463	11.7648	0.000603604	0.0628224
Cd160	ENSMUSG00000038304	2642	ensembl_havana	protein_coding	45	36	22	79	116	74	1.15105	2.2362	11.6643	0.000637123	0.0657929
Mcpt1	ENSMUSG00000022227	1014	ensembl_havana	protein_coding	31	34	26	39	130	113	1.36863	2.22549	11.6182	0.000653086	0.0669186
St7	ENSMUSG00000029534	9042	ensembl_havana	protein_coding	161	172.91	129.95	98	114.94	95	-0.818299	3.32913	11.511	0.000691851	0.0703453
Emilin1	ENSMUSG00000029163	4937	ensembl_havana	protein_coding	215	404	260	187	199	190	-0.840971	4.24325	11.4508	0.000714619	0.0710213
Igkv4-59	ENSMUSG00000094006	368	ensembl_havana	IG_V_gene	447	507	478	1039	746	951	0.722995	5.70758	11.4779	0.0007043	0.0710213
Olfr111	ENSMUSG00000090675	2643	ensembl_havana	protein_coding	21	12	14	37	77	37	1.42792	1.36151	11.4624	0.000710204	0.0710213
Selenop	ENSMUSG00000064373	2842	ensembl_havana	protein_coding	1576.43	1310.19	1936.08	1341.61	918	844.46	-0.8467	6.68974	11.4318	0.000721978	0.0712172
Vegfa	ENSMUSG00000023951	4285	ensembl_havana	protein_coding	194	248	179	151	122	135	-0.821451	3.74759	11.4138	0.000729	0.0713772
Lbp	ENSMUSG00000016024	4831	ensembl_havana	protein_coding	26	237	102	40	26	46	-1.92574	2.69095	11.3869	0.000739644	0.0718868
Ms4a6d	ENSMUSG00000024679	1735	ensembl_havana	protein_coding	144	89	102	18	93	13	-1.72454	2.5949	11.2696	0.000787869	0.0760149
Pparg	ENSMUSG00000000440	2953	ensembl_havana	protein_coding	206	144	139	93	141	74	-0.901692	3.36953	11.1165	0.000855645	0.0819559
Cr2	ENSMUSG00000026616	8112	ensembl_havana	protein_coding	67	53	113	153	167	275	1.11775	3.37703	11.0874	0.000869163	0.082596
Ighv1-52	ENSMUSG00000095204	351	ensembl_havana	IG_V_gene	126	258	324	150	119	123	-1.08507	3.86218	11.0754	0.000874826	0.082596
Rai14	ENSMUSG00000022246	8462	ensembl_havana	protein_coding	105	64	76	40	60	38	-1.05947	2.33729	11.0195	0.000901568	0.083922
Serpinb6a	ENSMUSG00000060147	5409	ensembl_havana	protein_coding	353.53	243.52	254.58	219.38	210.24	170.71	-0.720294	4.23037	11.0219	0.000900407	0.083922
Igkv9-124	ENSMUSG00000096632	353	ensembl_havana	IG_V_gene	428	441	574	383	186	302	-0.929117	4.92539	10.9261	0.00094819	0.0875166
Nbea	ENSMUSG00000027799	31361	ensembl_havana	protein_coding	19	15	17	42	73	36	1.31333	1.39481	10.9159	0.000953426	0.0875166
Cst7	ENSMUSG00000068129	986	ensembl_havana	protein_coding	200	652	389	224	263	206	-1.08445	4.66272	10.8249	0.00100143	0.0888385
Ighv7-1	ENSMUSG00000076665	363	ensembl_havana	IG_V_gene	158	234	404	135	200	130	-1.03662	4.04704	10.8559	0.000984822	0.0888385
Prkag2os2	ENSMUSG00000087314	1432	havana	antisense	5.87	5.89	1.37	13.31	23.33	17.2	1.77397	-0.0305477	10.845	0.000990626	0.0888385
Ptgr1	ENSMUSG00000028378	2296	ensembl_havana	protein_coding	86	325	152	102	73	86	-1.32906	3.45246	10.8327	0.000997246	0.0888385
Socs6	ENSMUSG00000056153	8225	ensembl_havana	protein_coding	314.99	224	319	176	257	188	-0.705804	4.25307	10.8273	0.00100012	0.0888385
Socs3	ENSMUSG00000053113	2891	ensembl_havana	protein_coding	951	746	690	636	625	567	-0.601274	5.758	10.7936	0.00101854	0.0897535
Hist1h1d	ENSMUSG00000052565	7425	ensembl_havana	protein_coding	103	76	67	192	136	213	0.934282	3.31368	10.6791	0.0010835	0.0948456
Pld3	ENSMUSG00000003363	2924	ensembl_havana	protein_coding	408	505	552	401	343	295	-0.720021	5.02321	10.6664	0.00109101	0.094875
Gm27232	ENSMUSG00000098573	597	havana	antisense	13.15	15.98	0	28.77	58.48	41.45	1.8963	1.05429	10.6417	0.00110563	0.095518
Afap1l1	ENSMUSG00000033032	3680	ensembl_havana	protein_coding	45	55.78	28	23	23	13	-1.3425	1.35787	10.5446	0.00116527	0.0981057
Cebpb	ENSMUSG00000056501	1504	ensembl_havana	protein_coding	401.26	432.36	283.74	274.27	236.85	282.15	-0.706111	4.62723	10.5212	0.00118012	0.0981057
Epb41l3	ENSMUSG00000024044	11919	ensembl_havana	protein_coding	174	167	254	151	125	67	-1.01986	3.62494	10.5353	0.00117117	0.0981057
Hspa1a	ENSMUSG00000091971	2967	ensembl_havana	protein_coding	12072.8	14530.3	10922.6	7596.08	11898.3	6822.19	-0.758144	9.67527	10.5291	0.00117509	0.0981057
Hsph1	ENSMUSG00000029657	7266	ensembl_havana	protein_coding	3503	3155	2671	1998	2983	1399	-0.789402	7.65166	10.5222	0.0011795	0.0981057
Pira2	ENSMUSG00000089942	3462	ensembl_havana	protein_coding	11	44	53	94	146	103	1.39896	2.50465	10.5648	0.00115259	0.0981057
Rapgef4	ENSMUSG00000049044	6677	ensembl_havana	protein_coding	23.93	17	13	39.91	54.97	52.91	1.22201	1.40042	10.5057	0.00119005	0.0983127
Ctdspl	ENSMUSG00000047409	5190	ensembl_havana	protein_coding	57	115	64	45	43	35	-1.16564	2.26033	10.4616	0.00121884	0.0983859
Gm26778	ENSMUSG00000097142	3805	ensembl	lincRNA	821.58	252.72	539.94	868.4	1490.44	1486.97	1.02199	6.05772	10.4535	0.0012242	0.0983859
Ifitm1	ENSMUSG00000025491	1094	ensembl_havana	protein_coding	687	774	587	411	553	586	-0.633814	5.52927	10.4427	0.00123137	0.0983859
Igkc	ENSMUSG00000076609	532	ensembl_havana	IG_C_gene	330221	367051	334654	275423	225300	183177	-0.80915	14.4396	10.4434	0.00123089	0.0983859
Igkv12-46	ENSMUSG00000076564	377	ensembl_havana	IG_V_gene	884	1043	1771	13785	1388	2338	2.09318	8.0763	10.4363	0.00123559	0.0983859
S100a9	ENSMUSG00000056071	522	ensembl_havana	protein_coding	303	1824	1070	607	307	386	-1.51083	5.9074	10.4391	0.00123377	0.0983859
Gm49369	ENSMUSG00000110040	1023	havana	protein_coding	517.12	533.23	778.6	452.19	508.53	293.75	-0.784326	5.32042	10.3918	0.00126575	0.100184
F13a1	ENSMUSG00000039109	6739	ensembl_havana	protein_coding	52	375	191	97	70	72	-1.59768	3.52016	10.3758	0.0012768	0.100457
Tspoap1	ENSMUSG00000034156	9499	ensembl_havana	protein_coding	628	673	567	886	1264	1128	0.574427	5.99578	10.358	0.00128916	0.100829
Htra1	ENSMUSG00000006205	2879	ensembl_havana	protein_coding	47	46	97	38	29	14	-1.45688	1.87966	10.3003	0.00133006	0.103416
Mboat2	ENSMUSG00000020646	9566	ensembl_havana	protein_coding	13	34	18	8	7	9	-1.65064	0.373101	10.2276	0.00138357	0.106947
Igfbp4	ENSMUSG00000017493	4416	ensembl_havana	protein_coding	298	1193	448	400	199	275	-1.35206	5.22022	10.198	0.00140591	0.108043
Igkv1-133	ENSMUSG00000094491	374	ensembl_havana	IG_V_gene	96	103	340	34	132	56	-1.58751	3.33625	10.1676	0.00142931	0.108628
Selp	ENSMUSG00000026580	4413	ensembl_havana	protein_coding	37.15	59.62	44.18	27.18	16.81	24	-1.26272	1.51198	10.1667	0.00142996	0.108628
Axl	ENSMUSG00000002602	5033	ensembl_havana	protein_coding	486	513	607	426	389	159	-0.948754	5.07108	10.1404	0.00145052	0.109236
Cd19	ENSMUSG00000030724	3075	ensembl_havana	protein_coding	81	63	89	143	130	297	1.0718	3.3371	10.0535	0.00152061	0.109236
Ceacam16	ENSMUSG00000014686	1635	ensembl_havana	protein_coding	226.73	104.73	161.56	246.01	410.35	366.11	0.817427	4.22752	10.084	0.00149563	0.109236
Cebpe	ENSMUSG00000052435	1241	ensembl_havana	protein_coding	12	135	40	22	10	17	-2.13516	1.70154	10.0869	0.00149326	0.109236
Cnksr3	ENSMUSG00000015202	3837	ensembl_havana	protein_coding	140	143	140	73	111	107	-0.77697	3.21597	10.0623	0.00151336	0.109236
Dram1	ENSMUSG00000020057	3045	ensembl_havana	protein_coding	120	146	177	99	112	44	-1.03742	3.19799	10.0658	0.00151046	0.109236
Gdf3	ENSMUSG00000030117	2423	ensembl_havana	protein_coding	68	91	70	38	60	36	-1.01494	2.26452	10.1203	0.00146647	0.109236
Gm20481	ENSMUSG00000092609	564	havana	protein_coding	1849.2	2012.98	1161.71	966.83	1648.68	857.71	-0.776317	6.76192	10.0659	0.0015104	0.109236
Gm8221	ENSMUSG00000095704	1110	havana	unprocessed_pseudogene	636	620	674	876	1206	1454	0.638232	6.08413	10.1265	0.00146155	0.109236
Sh3bp5	ENSMUSG00000021892	3194	ensembl_havana	protein_coding	235	152	248	133	172	130	-0.780897	3.79463	10.1101	0.00147462	0.109236
Ighv5-16	ENSMUSG00000094194	380	ensembl_havana	IG_V_gene	633	413	763	520	216	205	-1.13047	5.18108	9.98869	0.00157504	0.112535
Mcpt4	ENSMUSG00000061068	1108	ensembl_havana	protein_coding	69	60	73	114	168	137	0.811821	2.96639	9.94323	0.00161442	0.114728
Gm21970	ENSMUSG00000093701	884	havana	protein_coding	26.93	0	0	66.22	107.32	42.23	2.79267	1.61752	9.91377	0.00164047	0.115554
Gm44502	ENSMUSG00000116461	4296	havana	protein_coding	1.27	24.39	19.62	82.95	31.68	98.75	2.01482	1.75472	9.91034	0.00164353	0.115554
Igkv19-93	ENSMUSG00000098814	363	ensembl_havana	IG_V_gene	1026	4342	777	1027	767	715	-1.5052	6.83442	9.89129	0.00166063	0.116139
Rgcc	ENSMUSG00000022018	918	ensembl_havana	protein_coding	59	184	107	53	48	73	-1.23658	2.80214	9.87765	0.00167298	0.116387
Igkv4-63	ENSMUSG00000076550	352	ensembl_havana	IG_V_gene	1155	194	1331	446	409	147	-1.64288	5.60228	9.84816	0.00170002	0.117193
Msantd3	ENSMUSG00000039693	1973	ensembl_havana	protein_coding	19	100	34	16	14	23	-1.751	1.50118	9.82662	0.00172004	0.117193
Pilra	ENSMUSG00000046245	3090	ensembl_havana	protein_coding	350.1	252.81	283.55	199.17	280.45	119.44	-0.803503	4.25899	9.82949	0.00171736	0.117193
Prss57	ENSMUSG00000020323	2843	ensembl_havana	protein_coding	76.27	386.6	174.16	88.26	80.78	118.03	-1.38116	3.61715	9.84457	0.00170334	0.117193
Ighv3-4	ENSMUSG00000103939	353	havana	IG_V_gene	17	0	9	257	22	8	3.3444	2.04003	9.79369	0.00175112	0.118699
Fpr1	ENSMUSG00000045551	1324	ensembl_havana	protein_coding	21	26	55	20	9	3	-1.87664	0.922981	9.77372	0.00177023	0.119382
Sfxn2	ENSMUSG00000025036	3210	ensembl	protein_coding	269	248	154	361	444	433	0.661019	4.57016	9.73407	0.00180883	0.121366
Rab44	ENSMUSG00000064147	5065	ensembl_havana	protein_coding	278	992	540	319	344	358	-1.06454	5.21191	9.72445	0.00181833	0.121387
Ptprm	ENSMUSG00000033278	8828	ensembl_havana	protein_coding	83	37	101	33	45	34	-1.21736	2.15157	9.71078	0.0018319	0.121679
Gpnmb	ENSMUSG00000029816	6514	ensembl_havana	protein_coding	48	38	167	46	16	23	-1.78148	2.20932	9.67864	0.00186423	0.123207
Exoc3l4	ENSMUSG00000021280	5650	ensembl_havana	protein_coding	50.33	68.03	41.11	90	132.59	132.59	0.918408	2.69976	9.6654	0.00187771	0.12348
Ikbke	ENSMUSG00000042349	9018	ensembl_havana	protein_coding	238	225	259	163	199	187	-0.628113	4.03813	9.62856	0.00191575	0.125358
Dio2	ENSMUSG00000007682	5815	ensembl_havana	protein_coding	24	110	54	21	33	24	-1.51922	1.84791	9.60985	0.00193537	0.126018
Btrc	ENSMUSG00000025217	16908	ensembl_havana	protein_coding	249	215	168	324	451	362	0.616051	4.45938	9.57138	0.00197635	0.128056
Fkbp2	ENSMUSG00000056629	663	ensembl	protein_coding	658	930	782	673	541	522	-0.667925	5.733	9.52939	0.00202207	0.130379
Slc16a10	ENSMUSG00000019838	7356	ensembl_havana	protein_coding	191	283	207	155	194	138	-0.720549	3.91961	9.50846	0.00204526	0.131234
Cldn15	ENSMUSG00000001739	2124	ensembl_havana	protein_coding	22	152	45	34	23	14	-1.84044	1.98147	9.43658	0.002127	0.13582
Serpinb1a	ENSMUSG00000044734	2303	ensembl_havana	protein_coding	290	978	520	320	380	346.9	-1.01446	5.20973	9.40115	0.00216849	0.137804
Chpt1	ENSMUSG00000060002	8324	ensembl_havana	protein_coding	174	149	182.88	119	128	114	-0.71467	3.49525	9.33805	0.00224444	0.14091
Igkv13-85	ENSMUSG00000079543	347	havana	IG_V_gene	62	220	102	68	79	30	-1.3605	2.8969	9.33882	0.0022435	0.14091
Klra9	ENSMUSG00000033024	1279	ensembl_havana	protein_coding	32	19	20	53	75	51	1.09903	1.69198	9.33404	0.00224935	0.14091
Ighv1-42	ENSMUSG00000094652	351	ensembl_havana	IG_V_gene	343	82	129	308	339	1215	1.55802	4.88748	9.31113	0.00227766	0.141343
Mrc2	ENSMUSG00000020695	6674	ensembl_havana	protein_coding	84	56	78	114	243	129	0.899802	3.12835	9.31822	0.00226887	0.141343
Klra13-ps	ENSMUSG00000030178	1041	havana	transcribed_unprocessed_pseudogene	47	27	24	59	114	74	1.09169	2.12749	9.28738	0.00230737	0.142518
Stk26	ENSMUSG00000031112	5271	ensembl_havana	protein_coding	237	383	302	248	190	202	-0.745361	4.34764	9.27792	0.00231933	0.14259
Ighv1-75	ENSMUSG00000096020	373	ensembl_havana	IG_V_gene	288	486	260	292	189	142	-0.93612	4.43805	9.25954	0.00234272	0.143361
Ranbp1	ENSMUSG00000005732	1666	ensembl_havana	protein_coding	1169.9	1773.3	1358.23	1127	1048	1078	-0.627399	6.60705	9.24781	0.00235777	0.143618
Gimap3	ENSMUSG00000039264	2577	ensembl_havana	protein_coding	173	105	136	243	236	329	0.749119	3.93811	9.18558	0.0024393	0.147902
Kcnj10	ENSMUSG00000044708	5407	ensembl_havana	protein_coding	122	101	203	102	87	35	-1.15689	3.10599	9.1328	0.00251067	0.15139
Myh15	ENSMUSG00000092009	6340	ensembl_havana	protein_coding	74	59	39	4	48	11	-1.73637	1.65514	9.12621	0.00251974	0.15139
Xcr1	ENSMUSG00000060509	4453	ensembl_havana	protein_coding	2097	2029	1549	3076	3401	3579	0.604078	7.60975	9.06241	0.00260917	0.156055
Igkv10-96	ENSMUSG00000094420	359	ensembl_havana	IG_V_gene	4263	2208	1941	1980	1932	1689	-0.790375	7.48859	9.03551	0.00264785	0.157655
Hmgn5	ENSMUSG00000031245	1934	ensembl_havana	protein_coding	652	739	610	572	498.61	468	-0.596652	5.51243	8.99708	0.00270411	0.160282
Gm28872	ENSMUSG00000099937	158	havana	lincRNA	39	29	36	16	20	19	-1.14338	1.1284	8.97513	0.00273678	0.161088
Igkv11-125	ENSMUSG00000095737	353	ensembl_havana	IG_V_gene	12	73	129	327	110	463	1.84891	3.80952	8.9716	0.00274209	0.161088
B630019A10Rik	ENSMUSG00000068463	8429	havana	antisense	8.46	1	4.83	18.08	17.3	16.86	1.62952	-0.0309682	8.91625	0.00282644	0.163859
Hist1h2bg	ENSMUSG00000058385	618	ensembl_havana	protein_coding	109	64	76	154	165	178	0.777787	3.23197	8.92094	0.00281919	0.163859
Itga9	ENSMUSG00000039115	7691	ensembl_havana	protein_coding	348	147	248	130	218	58	-1.11662	3.8948	8.92619	0.0028111	0.163859
Ak4	ENSMUSG00000028527	4646	ensembl_havana	protein_coding	15	60	33	17	15	11	-1.55479	1.07319	8.89936	0.0028527	0.164659
P2ry2	ENSMUSG00000032860	3927	ensembl_havana	protein_coding	36	44	43	23	17	25	-1.13619	1.36296	8.85882	0.00291676	0.167625
Emp1	ENSMUSG00000030208	5935	ensembl_havana	protein_coding	107	74	110	72	49	55	-0.935336	2.62813	8.81626	0.00298558	0.168889
Gm26765	ENSMUSG00000097664	692	ensembl	lincRNA	6.39	7.71	11.41	21.16	40.9	20.23	1.42155	0.566265	8.80586	0.00300265	0.168889
Igkv3-5	ENSMUSG00000095335	382	ensembl_havana	IG_V_gene	317	453	530	203	464	159	-0.93322	4.77851	8.82149	0.00297704	0.168889
Il10	ENSMUSG00000016529	1310	ensembl_havana	protein_coding	104	66	28	35	32	27	-1.27117	1.96081	8.80647	0.00300165	0.168889
Pla2g2d	ENSMUSG00000041202	2243	ensembl_havana	protein_coding	387	328	730	376	293	141	-1.06293	4.88999	8.82032	0.00297894	0.168889
Acsl3	ENSMUSG00000032883	4357	ensembl_havana	protein_coding	119.19	133.17	101.57	74	95	78	-0.750049	2.97041	8.7639	0.00307252	0.172087
Sidt1	ENSMUSG00000022696	5623	ensembl_havana	protein_coding	17	13	16	44	25.77	66	1.35057	1.27417	8.755	0.00308754	0.172199
Gm45244	ENSMUSG00000109807	2200	havana	TEC	51.62	36	42	20.55	23.73	27.78	-1.06763	1.45089	8.73129	0.00312795	0.17372
Mmp12	ENSMUSG00000049723	7237	ensembl_havana	protein_coding	484	281	507	814	771	803	0.687694	5.51347	8.71211	0.00316103	0.174822
Adgrg7	ENSMUSG00000022755	2698	ensembl_havana	protein_coding	32	50	48	25	23	22	-1.11948	1.44709	8.6741	0.00322764	0.175568
Cfb	ENSMUSG00000090231	2825	ensembl_havana	protein_coding	260.14	250	579.94	266	233.59	112	-1.07143	4.48545	8.69226	0.00319565	0.175568
Ighv1-78	ENSMUSG00000096326	376	ensembl_havana	IG_V_gene	611	520	3267	476	940	274	-1.68178	6.3424	8.68408	0.00321001	0.175568
Ncald	ENSMUSG00000051359	8581	ensembl_havana	protein_coding	149	138	130	238.12	346	200.11	0.670758	3.90354	8.67456	0.00322683	0.175568
Phactr3	ENSMUSG00000027525	6407	ensembl_havana	protein_coding	13	7	9.9	26	31	28	1.27062	0.656987	8.64511	0.00327941	0.177653
Sh3pxd2a	ENSMUSG00000053617	10464	ensembl	protein_coding	1134	693	816	1271	2015	1456	0.606794	6.50774	8.62541	0.00331506	0.178851
Abcd2	ENSMUSG00000055782	5946	ensembl_havana	protein_coding	76	118	112	73	67	52	-0.901355	2.71813	8.59858	0.00336425	0.180525
Tmem26	ENSMUSG00000060044	5282	ensembl_havana	protein_coding	207	90	141	84	124	52	-0.985989	3.18201	8.59363	0.00337341	0.180525
Igf2r	ENSMUSG00000023830	9308	ensembl_havana	protein_coding	263	277	294	459	521	451	0.546875	4.82495	8.54727	0.00346041	0.183694
Mlkl	ENSMUSG00000012519	2303	ensembl_havana	protein_coding	72	118	77	58	52	54	-0.925289	2.51241	8.55355	0.0034485	0.183694
F11r	ENSMUSG00000038235	2663	ensembl_havana	protein_coding	267	176	172	134	193	91	-0.790198	3.73575	8.50733	0.00353719	0.185534
Mcub	ENSMUSG00000027994	1318	ensembl_havana	protein_coding	97	110	96	63	79	66	-0.775074	2.7431	8.5195	0.00351361	0.185534
Slc40a1	ENSMUSG00000025993	9000	ensembl_havana	protein_coding	475	490	473	460	186	144	-1.0464	4.8746	8.51377	0.00352469	0.185534
Sostdc1	ENSMUSG00000036169	1781	ensembl_havana	protein_coding	15	13	45	5	13	9	-1.6914	0.523983	8.50011	0.00355126	0.185536
Ctsw	ENSMUSG00000024910	1232	ensembl	protein_coding	64	58	45	84	145	122	0.831728	2.70588	8.48256	0.00358568	0.186596
Mrc1	ENSMUSG00000026712	6371	ensembl_havana	protein_coding	187	167	287	185	102	59	-1.09579	3.70738	8.47308	0.00360441	0.186836
Gm15925	ENSMUSG00000080917	1881	havana	unprocessed_pseudogene	4	197	235	622	1016	673	2.12153	5.04634	8.449	0.00365243	0.188585
Lyar	ENSMUSG00000067367	2401	ensembl_havana	protein_coding	746	994	796	664	685	693	-0.539531	5.87933	8.42525	0.00370045	0.190321
Pax5	ENSMUSG00000014030	8853	ensembl_havana	protein_coding	60	33	85	99	109	282.58	1.23398	3.07246	8.40501	0.00374187	0.191706
Impdh1	ENSMUSG00000003500	3294	ensembl_havana	protein_coding	233	554	313	245	202	266	-0.847431	4.56474	8.38645	0.00378028	0.192184
Nlrp1c-ps	ENSMUSG00000092528	3457	havana	transcribed_unprocessed_pseudogene	65	26	42	68	167	98	1.07121	2.54036	8.39019	0.00377251	0.192184
Adgrg1	ENSMUSG00000031785	5421	ensembl_havana	protein_coding	616	863	594	547	437	551	-0.647786	5.54436	8.35339	0.00384969	0.194596
Ltf	ENSMUSG00000032496	3450	ensembl_havana	protein_coding	21	242	166	69	42	45	-1.68528	2.98168	8.34986	0.00385717	0.194596
Pros1	ENSMUSG00000022912	4088	ensembl_havana	protein_coding	154	101	94	79	90	63	-0.809108	2.92126	8.31145	0.0039396	0.197999
Ubd	ENSMUSG00000035186	931	ensembl_havana	protein_coding	23	16	48	16	12	8	-1.49518	0.798425	8.27282	0.0040243	0.201489
Slc16a5	ENSMUSG00000045775	3699	ensembl_havana	protein_coding	22	23	19	10	7	13	-1.29995	0.438196	8.24378	0.00408918	0.203965
Gm4524	ENSMUSG00000090257	2152	havana	antisense	9.43	8.07	9.02	19.9	26.75	29.36	1.27647	0.510144	8.17891	0.00423802	0.210594
Slc12a3	ENSMUSG00000031766	11119	ensembl_havana	protein_coding	155	67	91	194	258	187	0.804647	3.56848	8.16234	0.00427693	0.211732
Mterf1b	ENSMUSG00000053178	1368	ensembl_havana	protein_coding	5	5	7	15	22	17	1.41095	0.0470295	8.15475	0.00429485	0.211826
Igkv17-127	ENSMUSG00000076508	359	ensembl_havana	IG_V_gene	190	330	1482	355	224	50	-1.9118	5.15874	8.10577	0.00441245	0.216817
Adam15	ENSMUSG00000028041	6145	ensembl_havana	protein_coding	250.73	367.75	252.14	212.49	225.29	229.14	-0.611838	4.3127	8.06197	0.0045204	0.221299
Il1rn	ENSMUSG00000026981	5535	ensembl_havana	protein_coding	135	129	160	117	100	72	-0.775291	3.22318	8.01317	0.00464384	0.226503
Dach1	ENSMUSG00000055639	7317	ensembl_havana	protein_coding	69	88	96	64	39	49	-0.947669	2.43186	7.99436	0.00469233	0.228026
Rflnb	ENSMUSG00000020846	3512	ensembl_havana	protein_coding	40	136	83	34	47	55	-1.17335	2.39654	7.97769	0.00473573	0.228456
Zfp956	ENSMUSG00000045466	2968	ensembl_havana	protein_coding	138.13	142	132.74	207.45	267.84	258.6	0.596586	3.84635	7.9809	0.00472735	0.228456
Camk1	ENSMUSG00000030272	5975	ensembl_havana	protein_coding	170	214	196	145	165	125.9	-0.645381	3.71964	7.97103	0.00475319	0.228464
Rab38	ENSMUSG00000030559	1577	ensembl_havana	protein_coding	178	239	186	152	133	155	-0.674955	3.76248	7.94243	0.00482889	0.231262
A530010L16Rik	ENSMUSG00000110682	2345	havana	lincRNA	79	82	83	126	181	156	0.684731	3.15431	7.9327	0.00485493	0.231669
Fcgrt	ENSMUSG00000003420	2102	ensembl_havana	protein_coding	956	1279	932	807	798	915	-0.552636	6.19237	7.91711	0.00489695	0.232834
Tnfsf13	ENSMUSG00000089669	1637	ensembl_havana	protein_coding	67.44	126.84	85.11	43.43	70.58	62.44	-0.90759	2.58516	7.84527	0.00509539	0.241401
Tmem97	ENSMUSG00000037278	1375	ensembl_havana	protein_coding	81	217	98	76	80	79	-0.983334	3.05398	7.82661	0.00514826	0.243035
Gm8817	ENSMUSG00000086008	835	ensembl_havana	lincRNA	19	11	13	44	47	25	1.2014	1.08471	7.81814	0.00517243	0.243307
Ighv1-84	ENSMUSG00000094940	351	ensembl_havana	IG_V_gene	176	107	120	121	49	35	-1.15019	3.01019	7.80641	0.00520611	0.244023
Gria3	ENSMUSG00000001986	9859	ensembl_havana	protein_coding	346	284	418	283	301	226	-0.602954	4.58446	7.79652	0.00523469	0.244495
Hspb1	ENSMUSG00000004951	1031	ensembl_havana	protein_coding	109	232	128	78	145	37	-1.11495	3.25181	7.7627	0.00533363	0.248239
2610306O10Rik	ENSMUSG00000108614	612	havana	TEC	25	18	24	15	7	9	-1.30985	0.494639	7.72653	0.00544151	0.251489
Ctxn1	ENSMUSG00000048644	1212	ensembl_havana	protein_coding	18	27	26	14	11	10	-1.23848	0.595668	7.72764	0.00543817	0.251489
Vwf	ENSMUSG00000001930	16064	ensembl_havana	protein_coding	197	154	168	287	291	318	0.566822	4.15217	7.71619	0.00547277	0.252052
Ppic	ENSMUSG00000024538	1286	ensembl	protein_coding	23	72	32	23	22	14	-1.33268	1.35061	7.70186	0.00551641	0.252304
Tceal9	ENSMUSG00000042712	1037	ensembl_havana	protein_coding	446	508	378	380	354	327	-0.547161	4.94547	7.70655	0.00550207	0.252304
Adssl1	ENSMUSG00000011148	2090	ensembl_havana	protein_coding	291	531	336	268	270	311	-0.675159	4.70004	7.69228	0.00554575	0.25268
Myb	ENSMUSG00000019982	8933	ensembl_havana	protein_coding	1274.89	1825.37	1447.96	1281.84	1017.79	1163.89	-0.609898	6.69384	7.68672	0.00556286	0.25268
Lpl	ENSMUSG00000015568	10478	ensembl_havana	protein_coding	97	189	74	85	71	24	-1.21608	2.83738	7.66287	0.00563688	0.254294
Snora31	ENSMUSG00000065147	130	ensembl	snoRNA	99	71	98	66	35	59	-0.944996	2.5075	7.66742	0.00562269	0.254294
Gm19345	ENSMUSG00000092216	993	havana	protein_coding	46.27	25.27	29.44	55.98	108.65	70.89	0.977279	2.09648	7.65358	0.00566599	0.254738
Bcas1	ENSMUSG00000013523	3775	ensembl_havana	protein_coding	108	114	73	51	88	59	-0.81338	2.68544	7.64619	0.00568923	0.254916
1700020L24Rik	ENSMUSG00000035085	1050	ensembl_havana	protein_coding	27.53	89.81	32.38	26.83	9.88	24.88	-1.47551	1.53498	7.61985	0.00577294	0.257793
Prune2	ENSMUSG00000039126	20297	ensembl_havana	protein_coding	153	60	59	41	75	27	-1.15787	2.44165	7.61295	0.00579506	0.25791
Padi4	ENSMUSG00000025330	4835	ensembl_havana	protein_coding	25	59	38	21	22	21	-1.16048	1.34738	7.60258	0.00582848	0.258526
Rnf144a	ENSMUSG00000020642	7340	ensembl_havana	protein_coding	348	165	200	154	199	153	-0.715946	3.97113	7.59206	0.0058626	0.25917
Cd300e	ENSMUSG00000048498	2088	ensembl_havana	protein_coding	930	426	547	317	658	346	-0.771304	5.35938	7.56063	0.00596573	0.261012
Hspa1b	ENSMUSG00000090877	2803	ensembl_havana	protein_coding	15902	17995	13253	9407	16861	8425	-0.694575	10.0268	7.56231	0.00596015	0.261012
Ifitm2	ENSMUSG00000060591	655	ensembl_havana	protein_coding	1279	1549.21	1305.69	1101.34	1018.38	1218.54	-0.528997	6.58638	7.55534	0.00598325	0.261012
Igkv12-89	ENSMUSG00000076534	338	ensembl_havana	IG_V_gene	668	6168	519	688	1268	186	-2.05162	6.97297	7.56786	0.00594183	0.261012
Ifi204	ENSMUSG00000073489	3561	ensembl_havana	protein_coding	266	167	235	141	222	133	-0.670374	3.90502	7.54175	0.00602854	0.262122
Gm17344	ENSMUSG00000078143	1643	havana	antisense	0	21.03	0.71	35.74	72.58	22.41	2.29779	1.00211	7.4728	0.00626381	0.268068
Hspa2	ENSMUSG00000059970	2644	ensembl_havana	protein_coding	159	182	169	123	96	144	-0.706199	3.51103	7.47197	0.00626669	0.268068
Hypk	ENSMUSG00000027245	5278	ensembl_havana	protein_coding	394.08	472.36	502.55	373.33	395.04	342.8	-0.532984	4.99815	7.4729	0.00626344	0.268068
Igkv4-70	ENSMUSG00000076547	379	ensembl_havana	IG_V_gene	360	174	923	328	222	167	-1.25163	4.85107	7.4908	0.00620152	0.268068
Mmp2	ENSMUSG00000031740	3371	ensembl_havana	protein_coding	43	43	79	44	16	14	-1.35229	1.7083	7.47411	0.00625925	0.268068
Tlr8	ENSMUSG00000040522	3586	ensembl_havana	protein_coding	202	46	133	44	108	41	-1.23301	2.90317	7.4626	0.00629939	0.268598
Chst3	ENSMUSG00000057337	6497	ensembl_havana	protein_coding	65	43	56	86	109	147	0.832606	2.6823	7.44291	0.00636868	0.269412
Plppr3	ENSMUSG00000035835	4357	ensembl_havana	protein_coding	154.74	401.03	203.54	166.93	178.18	154.18	-0.838286	4.03595	7.43986	0.00637947	0.269412
Sorbs3	ENSMUSG00000022091	3630	ensembl_havana	protein_coding	127	100	92	72	93	54	-0.772133	2.811	7.43982	0.00637963	0.269412
Fcnb	ENSMUSG00000026835	1339	ensembl_havana	protein_coding	14	269	107	64	27	33	-1.85838	2.80123	7.41836	0.00645617	0.271776
Cpox	ENSMUSG00000022742	6661	ensembl_havana	protein_coding	433	670.49	434	385	428	391	-0.582607	5.14114	7.40935	0.00648859	0.272274
Cacybp	ENSMUSG00000014226	2390	ensembl_havana	protein_coding	1242	1312	1090	945	1132	974	-0.4859	6.41904	7.34674	0.00671846	0.275791
Ctsd	ENSMUSG00000007891	2351	ensembl_havana	protein_coding	1671.88	2211.69	2474.28	1796.8	1705.47	1292.24	-0.638171	7.17056	7.36902	0.00663571	0.275791
Ets2	ENSMUSG00000022895	5780	ensembl_havana	protein_coding	372	262	228	246	218	190	-0.607755	4.28851	7.35961	0.00667052	0.275791
Fabp4	ENSMUSG00000062515	4489	ensembl_havana	protein_coding	262	152	130	90	186	65	-0.91919	3.50949	7.34957	0.0067079	0.275791
Igkv8-30	ENSMUSG00000076577	368	ensembl_havana	IG_V_gene	1472	919	6313	1730	1200	632	-1.52983	7.36123	7.3671	0.00664278	0.275791
Klk1b27	ENSMUSG00000063177	889	ensembl_havana	protein_coding	25	22	34	73	48	71	1.02884	1.83356	7.34934	0.00670874	0.275791
Tpsb2	ENSMUSG00000033825	1081	ensembl	protein_coding	24	25	26	70	67	40	1.00955	1.7146	7.35213	0.00669834	0.275791
Adgrl3	ENSMUSG00000037605	17750	ensembl_havana	protein_coding	628.48	349	570	807.45	1047	868.12	0.583171	5.72827	7.34088	0.0067404	0.275835
Aire	ENSMUSG00000000731	3825	ensembl_havana	protein_coding	136	87	114	157	266	211	0.670667	3.59856	7.27769	0.00698162	0.283948
Ighv1-81	ENSMUSG00000094689	351	ensembl_havana	IG_V_gene	200	745	603	1182	846	1755	1.06148	6.0562	7.28226	0.00696391	0.283948
Dnajb1	ENSMUSG00000005483	3204	ensembl_havana	protein_coding	3653	4823	2906	2674	3644	2191	-0.657265	7.99106	7.23855	0.00713548	0.289315
Dstn	ENSMUSG00000015932	1911	ensembl_havana	protein_coding	1057	1566	1160	1003	1028	977	-0.55847	6.44841	7.22585	0.00718612	0.28973
Enpp1	ENSMUSG00000037370	10257	ensembl_havana	protein_coding	231	197	241	173	209	140	-0.591865	3.94233	7.225	0.00718954	0.28973
Fcgr1	ENSMUSG00000015947	2589	ensembl_havana	protein_coding	41	52	45	28	36	10	-1.13682	1.5205	7.19683	0.00730326	0.292036
Ighg2b	ENSMUSG00000076613	2678	ensembl_havana	IG_C_gene	18421	14379	15362	14630	8928	3745	-1.01408	9.94194	7.19442	0.00731305	0.292036
Prom1	ENSMUSG00000029086	7175	ensembl_havana	protein_coding	8	159	65	30	30	18	-1.81417	2.07572	7.20035	0.00728895	0.292036
Gm42559	ENSMUSG00000107227	3532	havana	TEC	14	6	9	28	36	18	1.25941	0.609349	7.18805	0.00733906	0.292192
Ccr7	ENSMUSG00000037944	1978	ensembl_havana	protein_coding	1637	1421	941	1954	2188	3197	0.661779	7.13522	7.14904	0.00750041	0.297719
Cd200r4	ENSMUSG00000062082	2045	ensembl_havana	protein_coding	62	30	39	27	30	10	-1.18503	1.42395	7.12826	0.00758785	0.300288
Ly6c2	ENSMUSG00000022584	2740	ensembl_havana	protein_coding	797	1578	1262	1006	720	872	-0.70402	6.34137	7.11417	0.0076477	0.301436
Ndrg2	ENSMUSG00000004558	3397	ensembl_havana	protein_coding	32	48	25	24	14	16	-1.16212	1.13472	7.11071	0.00766247	0.301436
Derl3	ENSMUSG00000009092	1993	ensembl_havana	protein_coding	486	598	519	477	448	368	-0.534017	5.22137	7.09912	0.0077122	0.301597
Mgam	ENSMUSG00000068587	8704	ensembl_havana	protein_coding	7	87	44	14	15	21	-1.70213	1.37722	7.10116	0.0077034	0.301597
Fcgr3	ENSMUSG00000059498	1736	ensembl_havana	protein_coding	138	402	296	199	202	137	-0.87583	4.16746	7.08692	0.00776486	0.302761
Ctsf	ENSMUSG00000083282	1975	ensembl	protein_coding	19	23	13	10	9	8	-1.23652	0.260235	7.06538	0.00785875	0.302948
Fam20c	ENSMUSG00000025854	6590	ensembl_havana	protein_coding	46	36	63	31	34	18	-1.03795	1.62268	7.06159	0.00787542	0.302948
Igkv13-84	ENSMUSG00000076538	347	ensembl_havana	IG_V_gene	119	394	86	124	96	20	-1.53331	3.47618	7.07146	0.00783215	0.302948
Tmem267	ENSMUSG00000074634	5419	ensembl_havana	protein_coding	103	85	46.69	44	26	60	-1.04326	2.27634	7.05958	0.00788427	0.302948
Vasn	ENSMUSG00000039646	3007	ensembl_havana	protein_coding	85	22	48	79.84	174	126	1.05187	2.73648	7.07135	0.00783262	0.302948
Alas1	ENSMUSG00000032786	6174	ensembl_havana	protein_coding	610	1507	866	649	690	762	-0.739018	6.04075	7.04822	0.00793442	0.303113
Wfdc17	ENSMUSG00000069792	533	ensembl_havana	protein_coding	96	143	129	65	128	43	-0.904927	2.97786	7.05066	0.0079236	0.303113
5830462I19Rik	ENSMUSG00000091102	3383	ensembl_havana	TEC	24.84	6.2	10.39	23.95	50.76	44.91	1.29036	1.09022	7.03975	0.00797204	0.303673
Tfec	ENSMUSG00000029553	5594	ensembl_havana	protein_coding	35	129	71	44	53	15	-1.31656	2.21623	7.01266	0.00809353	0.307414
Cebpa	ENSMUSG00000034957	2636	ensembl_havana	protein_coding	369	512	457	325	321	413	-0.564206	4.95223	6.93619	0.0084469	0.318094
Gpr157	ENSMUSG00000047875	4900	ensembl_havana	protein_coding	400	320	381	536	660	604	0.478113	5.17929	6.94545	0.00840326	0.318094
Scn1b	ENSMUSG00000019194	1859	ensembl_havana	protein_coding	25	26	17	11	15	10	-1.13943	0.56187	6.9375	0.00844072	0.318094
Ccdc34	ENSMUSG00000027160	6558	ensembl_havana	protein_coding	265	332	286	214	277.27	236	-0.516381	4.37208	6.91812	0.00853265	0.320411
Wls	ENSMUSG00000028173	8792	ensembl_havana	protein_coding	296	300	279	254	248	214	-0.512323	4.35807	6.89232	0.0086567	0.324148
Gm36723	ENSMUSG00000113669	6803	havana	lincRNA	246	268	292	373	525	456	0.507041	4.75359	6.88508	0.00869182	0.324544
Gm10392	ENSMUSG00000072673	1732	ensembl	protein_coding	9.6	4.4	9.5	15.36	23.77	27.76	1.26284	0.34887	6.86231	0.00880327	0.327779
Gm19951	ENSMUSG00000113136	1328	havana	lincRNA	293	139	213	277	535	411	0.680745	4.52667	6.84873	0.00887044	0.32843
Ighv9-1	ENSMUSG00000096805	351	ensembl_havana	IG_V_gene	164	973	61	211	72	102	-1.81539	4.40249	6.85326	0.00884797	0.32843
Gm36936	ENSMUSG00000102411	2749	havana	TEC	43	16	26	44	91	71	1.03455	1.89488	6.83611	0.0089333	0.328915
Spic	ENSMUSG00000004359	3841	ensembl_havana	protein_coding	209	199	367	205	198	153	-0.714296	4.11619	6.84041	0.00891185	0.328915
Gfi1	ENSMUSG00000029275	3187	ensembl_havana	protein_coding	86	252	129	101	101	89	-0.914682	3.31525	6.8139	0.00904508	0.332105
Snrpd1	ENSMUSG00000002477	837	ensembl	protein_coding	878	1208	909	848	874	746	-0.506576	6.13195	6.80406	0.00909506	0.333015
Gm4130	ENSMUSG00000114579	970	havana	processed_pseudogene	297	335	302	280	192	245	-0.591082	4.42141	6.79689	0.00913167	0.333432
Ngp	ENSMUSG00000032484	1222	ensembl_havana	protein_coding	60	1040	597	306	136	190	-1.63787	4.96792	6.79088	0.00916248	0.333635
Ccr3	ENSMUSG00000035448	3272	ensembl_havana	protein_coding	58	50	47	45	22	14	-1.12814	1.67712	6.76444	0.00929922	0.337684
Trabd2b	ENSMUSG00000070867	6617	ensembl_havana	protein_coding	77	109	68	150	156	171	0.684166	3.20903	6.74196	0.00941712	0.341029
Lgmn	ENSMUSG00000021190	2323	ensembl_havana	protein_coding	1542	1493	1640	1362	1370	1194	-0.477662	6.78508	6.71959	0.00953598	0.344389
Sypl	ENSMUSG00000020570	8345	ensembl_havana	protein_coding	642	569	605	531	512	471	-0.483673	5.41826	6.69026	0.00969412	0.349147
Ly6k	ENSMUSG00000044678	829	ensembl_havana	protein_coding	56	77	69	51	11	37	-1.2096	2.02669	6.67804	0.0097608	0.350593
Hacd1	ENSMUSG00000063275	2118	ensembl_havana	protein_coding	18	41	21	13	9	17	-1.248	0.748486	6.63362	0.0100072	0.358469
Sspo	ENSMUSG00000029797	15863	ensembl_havana	protein_coding	264	165	265	285	590	410	0.634754	4.61127	6.59585	0.0102216	0.365161
Klra8	ENSMUSG00000089727	1178	ensembl_havana	protein_coding	67	51	60	104	147	94	0.716187	2.72606	6.57611	0.0103357	0.368239
Tmem181b-ps	ENSMUSG00000096780	4187	havana	transcribed_unprocessed_pseudogene	141	150	153	79	160	90	-0.687331	3.32036	6.56653	0.0103914	0.369231
A430035B10Rik	ENSMUSG00000087305	5056	havana	processed_transcript	57	37	51	31	33	27	-0.894809	1.66442	6.55922	0.0104342	0.369758
Gm42047	ENSMUSG00000110631	5647	havana	lincRNA	300	179	215	483	1083	176	1.06027	4.87733	6.55394	0.0104652	0.369864
Scp2	ENSMUSG00000028603	3478	ensembl_havana	protein_coding	1014	1005	1021	912	880	797	-0.454517	6.17375	6.53046	0.0106042	0.373778
Gm20721	ENSMUSG00000090625	1484	ensembl	protein_coding	333.96	409.51	813.38	913.48	1027.95	1127.75	0.732436	5.85088	6.48971	0.01085	0.380413
Pyroxd2	ENSMUSG00000060224	3119	ensembl	protein_coding	33	33	40	24	21	18	-0.972409	1.21283	6.49042	0.0108457	0.380413
Ighv3-1	ENSMUSG00000093838	350	ensembl_havana	IG_V_gene	2261	120	119	375	120	27	-2.36207	5.29613	6.48041	0.010907	0.381397
Cdcp1	ENSMUSG00000035498	6765	ensembl_havana	protein_coding	330	197	295	388	673	409	0.592009	4.82521	6.42051	0.011281	0.391369
Itgad	ENSMUSG00000070369	4510	ensembl_havana	protein_coding	389.57	179.35	226.25	166.58	269.82	99.43	-0.806315	4.09368	6.42269	0.0112671	0.391369
Tcn2	ENSMUSG00000020432	2178	ensembl_havana	protein_coding	345	474	388	290	341	361	-0.515519	4.8222	6.4258	0.0112475	0.391369
Notch4	ENSMUSG00000015468	8061	ensembl_havana	protein_coding	493	588	465	613	1028	985	0.521313	5.69338	6.39677	0.0114328	0.394709
Wdr91	ENSMUSG00000058486	4652	ensembl_havana	protein_coding	947	817	713	1191	1421	1303	0.435043	6.31585	6.39613	0.0114369	0.394709
Wfdc21	ENSMUSG00000051748	434	ensembl_havana	protein_coding	4	73	33	16	7	13	-1.8182	1.03824	6.38811	0.0114887	0.395463
Creld2	ENSMUSG00000023272	1366	ensembl_havana	protein_coding	1140	1619	1200	1064	1286	930	-0.50715	6.53403	6.36345	0.0116495	0.399216
Esam	ENSMUSG00000001946	2867	ensembl_havana	protein_coding	235	221	210	301	421	367	0.473974	4.45538	6.36213	0.0116581	0.399216
Spcs2	ENSMUSG00000035227	4221	ensembl_havana	protein_coding	1782	2229	1827	1664	1638	1495	-0.507842	7.09267	6.35273	0.0117201	0.4003
Szt2	ENSMUSG00000033253	11947	ensembl_havana	protein_coding	899	536	692	887	1489	1250	0.531374	6.15147	6.34236	0.0117888	0.400576
Tnfrsf21	ENSMUSG00000023915	4109	ensembl_havana	protein_coding	654	697	658	551	534	600	-0.476048	5.56859	6.34452	0.0117744	0.400576
Manf	ENSMUSG00000032575	3524	ensembl_havana	protein_coding	1320.84	1889.95	1653.93	1328.97	1446.96	1252.94	-0.505191	6.83496	6.33632	0.011829	0.400911
Tgm1	ENSMUSG00000022218	3162	ensembl_havana	protein_coding	78	78	178	87	68	39.39	-1.01228	2.81209	6.3223	0.0119229	0.403061
Igkv2-112	ENSMUSG00000076518	361	ensembl_havana	IG_V_gene	84	327	159	102	160	73	-1.02605	3.56532	6.31731	0.0119565	0.403165
Crtam	ENSMUSG00000032021	5131	ensembl_havana	protein_coding	42	31	38	74	94	61	0.80953	2.12501	6.29117	0.0121341	0.403532
Cxcl10	ENSMUSG00000034855	2252	ensembl_havana	protein_coding	175.96	152.98	168.9	146.86	114.98	113	-0.623565	3.50624	6.30237	0.0120577	0.403532
Fam241a	ENSMUSG00000050549	2265	ensembl_havana	protein_coding	197	235	193	184	164	140	-0.577583	3.85076	6.28877	0.0121505	0.403532
Gbp3	ENSMUSG00000028268	3265	ensembl_havana	protein_coding	356	360	303	292	328	226	-0.496203	4.58123	6.29328	0.0121197	0.403532
Gm36989	ENSMUSG00000102496	2160	havana	TEC	43	10	47	18	16	12	-1.33507	1.01933	6.29056	0.0121382	0.403532
Rhoj	ENSMUSG00000046768	6484	ensembl_havana	protein_coding	11	31	17	15	3	5	-1.53699	0.273424	6.29566	0.0121034	0.403532
Ighv1-43	ENSMUSG00000095859	351	ensembl_havana	IG_V_gene	15	243	1	22	0	0	-3.65238	1.96102	6.28209	0.0121964	0.40404
Ppp1r3d	ENSMUSG00000049999	3267	ensembl_havana	protein_coding	34	37	32	19	29	13	-0.992298	1.1649	6.27474	0.0122471	0.404706
Pcnx3	ENSMUSG00000054874	8757	ensembl_havana	protein_coding	1274	975	1120	1421	2136	1962	0.475234	6.78452	6.26563	0.0123102	0.404767
Rrs1	ENSMUSG00000061024	2048	ensembl_havana	protein_coding	387	467	371	306	367	361	-0.47519	4.85705	6.26895	0.0122872	0.404767
AI662270	ENSMUSG00000087107	3029	havana	processed_transcript	711.43	587.94	550.21	555.7	514.77	459.36	-0.489315	5.43807	6.25459	0.0123872	0.406287
Jag1	ENSMUSG00000027276	5827	ensembl_havana	protein_coding	358	138	229	355	561	445	0.677621	4.68832	6.22368	0.0126053	0.412417
Tuba8	ENSMUSG00000030137	2263	ensembl_havana	protein_coding	29.82	120	49	38.57	27	36	-1.18651	2.01674	6.20137	0.0127652	0.416617
Adrb1	ENSMUSG00000035283	2491	ensembl	protein_coding	58	32	34	24	29	22	-0.943677	1.42616	6.18512	0.0128829	0.418979
Ms4a4a	ENSMUSG00000101389	836	havana	protein_coding	46	44	47	25	42	19	-0.914809	1.58209	6.18264	0.0129009	0.418979
Ccr2	ENSMUSG00000049103	6760	ensembl_havana	protein_coding	1165	943	1220	932	902	977	-0.465939	6.29959	6.17465	0.0129594	0.419743
Slit3	ENSMUSG00000056427	6067	ensembl_havana	protein_coding	113	19	16	26	17	12	-1.58627	1.45721	6.17075	0.012988	0.419743
Dgkk	ENSMUSG00000062393	7158	ensembl_havana	protein_coding	7	4	11	15	25	21	1.21505	0.241393	6.14877	0.0131504	0.423955
Snrpa1	ENSMUSG00000030512	3172	ensembl_havana	protein_coding	723	1008	766	605	807	718	-0.467246	5.88681	6.14015	0.0132146	0.42499
Ighv5-4	ENSMUSG00000095612	425	ensembl_havana	IG_V_gene	910	751	2189	1183	539	368	-1.08769	6.299	6.11199	0.0134268	0.430766
Prf1	ENSMUSG00000037202	2584	ensembl_havana	protein_coding	40	36	27	65	69	75	0.798119	2.01061	6.1041	0.0134869	0.431646
Pkd1	ENSMUSG00000032855	17415	ensembl_havana	protein_coding	946.84	634.41	875.93	1090.69	1553.69	1386.25	0.478186	6.33248	6.09372	0.0135663	0.433139
Ddrgk1	ENSMUSG00000068290	2084	ensembl_havana	protein_coding	901	1002.87	878	801	811	790	-0.436037	6.05349	6.05141	0.0138952	0.441506
Hist1h4d	ENSMUSG00000061482	1138	ensembl_havana	protein_coding	19	19	15	43	32	46	0.974542	1.21714	6.05208	0.01389	0.441506
Fam217b	ENSMUSG00000070476	4559	ensembl_havana	protein_coding	133	109	117	73	127	68	-0.666578	3.02177	6.04151	0.0139734	0.442926
AC154538.2	ENSMUSG00000117179	915	havana	antisense	28	11.15	13.98	28.2	66.13	39.25	1.08069	1.2875	6.00208	0.014289	0.442977
AL731706.1	ENSMUSG00000115423	944	havana	protein_coding	58.5	85.78	59.11	37.21	66.59	24.03	-0.921708	2.13046	5.99855	0.0143176	0.442977
Clec4e	ENSMUSG00000030142	4965	ensembl_havana	protein_coding	120	110	150	105	90	88	-0.647992	3.11665	5.9886	0.0143986	0.442977
Emb	ENSMUSG00000021728	6906	ensembl_havana	protein_coding	1308	1504	1408.96	1179.71	1250.85	1236.94	-0.430731	6.65834	5.99602	0.0143382	0.442977
Ighv14-3	ENSMUSG00000095642	399	ensembl_havana	IG_V_gene	172	564	186	188	143	224	-0.948183	4.2736	6.02845	0.0140771	0.442977
Ighv1-47	ENSMUSG00000076709	397	ensembl_havana	IG_V_gene	135	548	105	376	3037	178	1.85053	5.64833	6.00362	0.0142765	0.442977
Ighv1-53	ENSMUSG00000093894	351	ensembl_havana	IG_V_gene	716	1367	1221	1694	1500	3807	0.857359	7.00538	5.99358	0.014358	0.442977
Igkv1-88	ENSMUSG00000076535	362	ensembl_havana	IG_V_gene	86	204	290	62	189	102	-1.00935	3.60645	6.02722	0.0140869	0.442977
Rab3il1	ENSMUSG00000024663	4543	ensembl_havana	protein_coding	86	187	125	98	106	70	-0.774855	3.13722	6.02687	0.0140897	0.442977
Scube3	ENSMUSG00000038677	8844	ensembl_havana	protein_coding	56.95	24.46	25.78	58	83.89	93.93	0.915383	2.13136	6.01845	0.0141571	0.442977
Sh2d3c	ENSMUSG00000059013	5233	ensembl_havana	protein_coding	1353	1108	1039	1603	1963	2005.56	0.44519	6.81959	5.98713	0.0144107	0.442977
Siglece	ENSMUSG00000030474	1849	ensembl_havana	protein_coding	524	398	530	359	503	369	-0.476969	5.10016	5.99492	0.0143472	0.442977
Zfp69	ENSMUSG00000064141	2782	ensembl_havana	protein_coding	14	14	14	26	30	45	1.03335	0.949626	6.00988	0.014226	0.442977
As3mt	ENSMUSG00000003559	1751	ensembl	protein_coding	290	316	336	248	278	272	-0.470683	4.48507	5.9759	0.0145027	0.443742
Igkv12-98	ENSMUSG00000076526	347	ensembl_havana	IG_V_gene	25	150	50	367	193	99	1.34474	3.48325	5.97605	0.0145015	0.443742
Ighv2-2	ENSMUSG00000096464	352	ensembl_havana	IG_V_gene	672	306	390	366	410	208	-0.692734	4.91418	5.95435	0.014681	0.44816
G0s2	ENSMUSG00000009633	871	ensembl_havana	protein_coding	32	58	54	34	30	24	-0.938673	1.64905	5.9336	0.0148549	0.449791
Gm11613	ENSMUSG00000085586	1971	havana	processed_transcript	18	15	11	29	33	40	0.985257	0.975933	5.9267	0.0149131	0.449791
Mphosph10	ENSMUSG00000030521	3700	ensembl_havana	protein_coding	593	646	610	492	648	441	-0.464286	5.4544	5.94256	0.0147796	0.449791
Ptgs1	ENSMUSG00000047250	3884	ensembl_havana	protein_coding	76	150	161.91	110	84.98	56	-0.856347	3.07657	5.91949	0.0149743	0.449791
Sept5	ENSMUSG00000072214	3915	ensembl_havana	protein_coding	22.33	69.25	51.73	27.36	17.26	31.59	-1.13037	1.5817	5.91565	0.015007	0.449791
Sh3d19	ENSMUSG00000028082	8888	ensembl_havana	protein_coding	40	67	55	42	25	31	-0.936826	1.81016	5.90772	0.0150747	0.449791
Srp54c	ENSMUSG00000079108	3642	ensembl_havana	protein_coding	311	274	283	262	260	199	-0.490689	4.35437	5.93592	0.0148354	0.449791
Thra	ENSMUSG00000058756	4614	ensembl_havana	protein_coding	112.59	187.39	128.12	114.47	82.8	106.84	-0.708307	3.26225	5.92259	0.014948	0.449791
Tnfsfm13	ENSMUSG00000018752	2235	ensembl_havana	protein_coding	75.25	87.13	113.45	76.24	63.88	19.21	-1.01832	2.5312	5.93019	0.0148837	0.449791
Vamp7	ENSMUSG00000051412	2534	ensembl	protein_coding	371	249	280	227	301	219	-0.498841	4.39794	5.91009	0.0150544	0.449791
Ptprh	ENSMUSG00000035429	4187	ensembl_havana	protein_coding	2	7	11	21	20	17	1.28436	0.170595	5.89713	0.0151656	0.451484
0610040J01Rik	ENSMUSG00000060512	2403	ensembl_havana	protein_coding	50	51	54	32	32	39	-0.813433	1.78928	5.88614	0.0152605	0.453289
Flot1	ENSMUSG00000059714	2893	ensembl_havana	protein_coding	918	1273	991	829	931	960	-0.456789	6.24072	5.8483	0.0155921	0.461953
Hsp90aa1	ENSMUSG00000021270	3931	ensembl_havana	protein_coding	6757	7138	5548	5117	6014	4703	-0.524534	8.81573	5.84098	0.0156571	0.461953
Stac2	ENSMUSG00000017400	3139	ensembl_havana	protein_coding	80	71	82	63	50	50	-0.732067	2.3884	5.8429	0.01564	0.461953
Cd93	ENSMUSG00000027435	6677	ensembl_havana	protein_coding	319	435	382	354	305	258	-0.531519	4.7298	5.82697	0.0157823	0.464611
Stmn1	ENSMUSG00000028832	1922	ensembl_havana	protein_coding	1115	1558	978	966	1043	1002	-0.503818	6.41554	5.81815	0.0158617	0.46591
H2-Eb2	ENSMUSG00000067341	2209	ensembl_havana	protein_coding	1395	984	1231	1631	2430	1835	0.469213	6.88035	5.79049	0.0161131	0.470161
Ica1	ENSMUSG00000062995	3243	ensembl_havana	protein_coding	24	107	40	33	24	29	-1.21016	1.79893	5.79298	0.0160903	0.470161
Klra7	ENSMUSG00000067599	1265	ensembl_havana	protein_coding	39	29	14	51	85	50	0.946189	1.78499	5.79203	0.016099	0.470161
Blvrb	ENSMUSG00000040466	2782	ensembl_havana	protein_coding	251	556	231	209	257	277	-0.71469	4.52516	5.78319	0.0161801	0.471077
Slc1a3	ENSMUSG00000005360	8537	ensembl_havana	protein_coding	35	31	52	26	28	4	-1.26053	1.27166	5.77634	0.0162433	0.471864
Svip	ENSMUSG00000074093	3561	ensembl_havana	protein_coding	59	151	75	65	48	64	-0.90454	2.61432	5.77253	0.0162786	0.471864
Ighv1-74	ENSMUSG00000094124	351	ensembl_havana	IG_V_gene	278	454	191	287	193	94	-0.887563	4.28789	5.76475	0.0163508	0.472922
Adgrg3	ENSMUSG00000060470	6905	ensembl_havana	protein_coding	117	445	233	163	140	197	-0.897432	4.08597	5.75163	0.0164733	0.474331
Emilin2	ENSMUSG00000024053	5505	ensembl_havana	protein_coding	424	535	398	364	427	368	-0.45815	5.01104	5.75108	0.0164785	0.474331
Gpc3	ENSMUSG00000055653	2690	ensembl_havana	protein_coding	46	44	32	35	2	5	-1.6673	1.19289	5.74803	0.0165072	0.474331
Bag2	ENSMUSG00000042215	3059	ensembl_havana	protein_coding	70	126	89.74	56	66	78	-0.747845	2.67492	5.72837	0.0166929	0.475217
Camp	ENSMUSG00000038357	758	ensembl_havana	protein_coding	16	366	140	83	55	67	-1.57334	3.2861	5.72641	0.0167116	0.475217
Cdon	ENSMUSG00000038119	7715	ensembl_havana	protein_coding	923	575	748	1055	1498	1111	0.471654	6.19614	5.73025	0.0166751	0.475217
Chac1	ENSMUSG00000027313	1637	ensembl_havana	protein_coding	36	46	23	26	19	15	-1.0145	1.17938	5.72526	0.0167225	0.475217
Fuom	ENSMUSG00000025466	3272	ensembl_havana	protein_coding	21	40	18	13	9	19	-1.15426	0.756942	5.72199	0.0167538	0.475217
Igkv8-28	ENSMUSG00000094356	370	ensembl_havana	IG_V_gene	909	2524	1749	1458	1134	988	-0.759057	6.83382	5.7396	0.0165865	0.475217
Cfdp1	ENSMUSG00000031954	1178	ensembl_havana	protein_coding	1118	1363	1195	1083	1024	1007	-0.462612	6.44569	5.71442	0.0168262	0.476249
Lsm3	ENSMUSG00000034192	2753	ensembl_havana	protein_coding	407	573	432	365	441	390	-0.473518	5.0641	5.70989	0.0168696	0.476457
Dab2ip	ENSMUSG00000026883	8366	ensembl_havana	protein_coding	666	490	593	783	1043	937	0.427114	5.81326	5.70421	0.0169243	0.476983
Dnajb4	ENSMUSG00000028035	8765	ensembl_havana	protein_coding	609	504	560	516	402	469	-0.481602	5.30052	5.69454	0.0170178	0.478598
Ndufa12	ENSMUSG00000020022	1569	ensembl_havana	protein_coding	207	286	248	191	185	224	-0.530484	4.11728	5.67769	0.017182	0.482191
Nfe2	ENSMUSG00000058794	2988	ensembl_havana	protein_coding	221	453	189	217	216	192	-0.689676	4.26855	5.67038	0.0172538	0.483179
Rpe	ENSMUSG00000026005	3113	ensembl_havana	protein_coding	883.29	705.69	721.02	657.17	778.32	586.76	-0.419572	5.78813	5.65997	0.0173564	0.484372
Uchl5	ENSMUSG00000018189	2921	ensembl_havana	protein_coding	719	871	686	648	709	630	-0.423725	5.76965	5.65863	0.0173697	0.484372
Igkv8-34	ENSMUSG00000104769	365	havana	IG_V_gene	19	42	1	39	55	131	1.63987	1.87814	5.64151	0.0175401	0.488095
Arrdc2	ENSMUSG00000002910	3232	ensembl_havana	protein_coding	56	31	32	58	93	93	0.804979	2.21137	5.62464	0.0177097	0.490796
Crip2	ENSMUSG00000006356	2099	ensembl_havana	protein_coding	68	118	70	65	50	57	-0.789889	2.50086	5.61938	0.017763	0.490796
Magohb	ENSMUSG00000030188	1720	ensembl_havana	protein_coding	181.45	166	142	127	142.76	124.03	-0.538415	3.51267	5.61654	0.0177918	0.490796
Plod3	ENSMUSG00000004846	4519	ensembl_havana	protein_coding	484.02	669.73	566.51	430.54	547.62	487.93	-0.468332	5.3519	5.61348	0.0178228	0.490796
Plscr3	ENSMUSG00000019461	3148	ensembl_havana	protein_coding	341	518.7	376.89	309.6	314	383	-0.523104	4.85388	5.61792	0.0177778	0.490796
Ighm	ENSMUSG00000076617	1886	ensembl_havana	IG_C_gene	379123	349105	392652	334144	323279	204226	-0.604005	14.6367	5.60449	0.0179145	0.491273
P2ry13	ENSMUSG00000036362	2528	ensembl_havana	protein_coding	199	155	314	183	189	111	-0.704781	3.90472	5.60614	0.0178976	0.491273
1110019D14Rik	ENSMUSG00000097616	1734	havana	lincRNA	33	19	25	11	21	13	-1.00692	0.766575	5.57682	0.0181998	0.49757
Zfyve26	ENSMUSG00000066440	18957	ensembl_havana	protein_coding	650	404	641	777	1143	892	0.490611	5.80668	5.57493	0.0182194	0.49757
Ighv5-17	ENSMUSG00000095571	405	ensembl_havana	IG_V_gene	518	1131	494	1369	3244	634	1.01204	6.47469	5.56623	0.0183102	0.498369
Maf	ENSMUSG00000055435	8241	ensembl_havana	protein_coding	140.32	100	186	124	107	64.68	-0.75254	3.24113	5.55771	0.0183994	0.498369
S100a1	ENSMUSG00000044080	694	ensembl_havana	protein_coding	118	244	126	122	102	118	-0.732408	3.43937	5.56485	0.0183246	0.498369
Scarf1	ENSMUSG00000038188	2887	ensembl_havana	protein_coding	24	62	25	16	20	25	-1.09211	1.23667	5.55771	0.0183994	0.498369
Cxcl2	ENSMUSG00000058427	2068	ensembl_havana	protein_coding	199	149	156	166	72	100	-0.761877	3.46571	5.53935	0.0185935	0.502316
Dgkq	ENSMUSG00000004815	7189	ensembl_havana	protein_coding	271.42	185.33	242.88	302.54	468.7	388.08	0.489815	4.53414	5.53578	0.0186314	0.502316
Magoh	ENSMUSG00000028609	770	ensembl_havana	protein_coding	641	849	657	592	674	580	-0.449098	5.67642	5.53148	0.0186773	0.502316
Slc22a3	ENSMUSG00000023828	4513	ensembl_havana	protein_coding	142	113	120	92	103	102	-0.561015	3.1251	5.52962	0.0186972	0.502316
Gm49396	ENSMUSG00000109378	3234	havana	protein_coding	160.56	99.82	163.8	195.42	312.77	240.39	0.576206	3.87275	5.52604	0.0187354	0.502322
Ighv1-20	ENSMUSG00000095761	351	ensembl_havana	IG_V_gene	22	40	621	18	142	41	-2.12676	3.58049	5.51423	0.0188624	0.504703
Ddx1	ENSMUSG00000037149	5080	ensembl_havana	protein_coding	716	975	637	640.93	703	639	-0.458422	5.78664	5.50515	0.0189605	0.506304
Gsto1	ENSMUSG00000025068	1968	ensembl_havana	protein_coding	901	1107	607	1419	1449	1483	0.516319	6.44115	5.49968	0.0190199	0.506865
Uqcrb	ENSMUSG00000021520	876	ensembl_havana	protein_coding	918	1240	1122	913	981	937	-0.443849	6.29215	5.49542	0.0190664	0.507082
5830428M24Rik	ENSMUSG00000113035	2790	havana	processed_transcript	126	91	113	160	206	203	0.555022	3.50066	5.48767	0.019151	0.50831
Vma21	ENSMUSG00000073131	7303	ensembl_havana	protein_coding	362	282	372	306	305	238	-0.484041	4.58499	5.47693	0.0192691	0.510417
Dennd3	ENSMUSG00000036661	5709	ensembl_havana	protein_coding	1464	1140	1124	1673	2565	1766	0.44938	6.91263	5.46793	0.0193685	0.512026
Igkv5-45	ENSMUSG00000094094	385	ensembl_havana	IG_V_gene	84	440	83	106	120	92	-1.16725	3.60364	5.46379	0.0194145	0.512217
Eomes	ENSMUSG00000032446	4155	ensembl_havana	protein_coding	198	126	140	334.95	219	255.97	0.604957	4.01016	5.44636	0.0196092	0.513256
Gadd45a	ENSMUSG00000036390	1764	ensembl_havana	protein_coding	115.4	185.38	136.67	119.64	95.94	109.66	-0.647133	3.31726	5.45499	0.0195125	0.513256
Rsc1a1	ENSMUSG00000040715	1749	ensembl_havana	protein_coding	243.36	92.78	130.7	184.18	416.27	314.25	0.729849	4.08826	5.45082	0.0195591	0.513256
Trdc	ENSMUSG00000104876	3865	havana	TR_C_gene	18	8	16	27	43.64	29	1.00084	0.929441	5.44669	0.0196055	0.513256
Ada	ENSMUSG00000017697	2002	ensembl_havana	protein_coding	134	203	163	138	123	125	-0.597424	3.5279	5.44062	0.0196737	0.513926
Rab27a	ENSMUSG00000032202	3879	ensembl_havana	protein_coding	648	833	716	598	682	638	-0.427883	5.71986	5.43653	0.0197198	0.514116
Cfap74	ENSMUSG00000078490	9951	ensembl_havana	protein_coding	17	2	7.02	22.16	15.29	41.69	1.40117	0.547295	5.42465	0.0198544	0.515865
Hist1h1e	ENSMUSG00000051627	1930	ensembl_havana	protein_coding	70.77	80.32	61.83	153.17	102.9	136.42	0.674423	2.95219	5.42372	0.019865	0.515865
Gpatch4	ENSMUSG00000028069	2447	ensembl_havana	protein_coding	335	428	310	308	295.47	296	-0.476323	4.6661	5.40789	0.0200459	0.517117
Msr1	ENSMUSG00000025044	6344	ensembl_havana	protein_coding	19	28	81	22	30	11	-1.28662	1.38984	5.40754	0.0200499	0.517117
Sytl2	ENSMUSG00000030616	13941	ensembl_havana	protein_coding	26	9	14	31	39	45	1.00625	1.12759	5.40265	0.0201062	0.517117
Tmem14c	ENSMUSG00000021361	914	ensembl_havana	protein_coding	1226	1599	1153	1116	1233	1085	-0.440382	6.56664	5.40242	0.0201088	0.517117
Tmem74	ENSMUSG00000054409	3528	ensembl_havana	protein_coding	8	13	15	25	36	25	1.00486	0.737696	5.40956	0.0200267	0.517117
Kcnn4	ENSMUSG00000054342	5115	ensembl_havana	protein_coding	576	745	641	529	571	587	-0.447187	5.54902	5.39298	0.0202179	0.518914
Sfr1	ENSMUSG00000025066	1583	ensembl	protein_coding	1728	1609	1671	1470	1512	1405	-0.415278	6.90855	5.35703	0.0206388	0.52869
Abcc3	ENSMUSG00000020865	5698	ensembl_havana	protein_coding	81	63	131	86	45	22	-1.05091	2.51645	5.33924	0.0208506	0.530079
Arhgap28	ENSMUSG00000024043	5377	ensembl_havana	protein_coding	243	164	177	253	427	295	0.499502	4.27732	5.34471	0.0207852	0.530079
Gm28875	ENSMUSG00000100975	1189	havana	lincRNA	65	73	72	50	55	48	-0.68633	2.2613	5.34742	0.020753	0.530079
Pdia4	ENSMUSG00000025823	2399	ensembl_havana	protein_coding	3072	3137	3153	2603	3129	2214	-0.470908	7.78832	5.339	0.0208535	0.530079
Asap2	ENSMUSG00000052632	6962	ensembl_havana	protein_coding	466	315.09	332.65	502.56	613.86	671.07	0.459577	5.17864	5.33348	0.0209196	0.530739
Ighd	ENSMUSG00000104213	1900	havana	IG_C_gene	121	123	163	176	190	446	0.76918	3.93801	5.32013	0.0210804	0.532774
Nt5dc2	ENSMUSG00000071547	2378	ensembl_havana	protein_coding	129.61	343.65	124.56	112.87	131.58	154.91	-0.812615	3.69914	5.32276	0.0210487	0.532774
9930120I10Rik	ENSMUSG00000108120	865	havana	TEC	35	19	15	49	51	48	0.88439	1.50861	5.30432	0.0212727	0.535386
Cebpd	ENSMUSG00000071637	3746	havana	protein_coding	107.55	198.26	147.77	98.98	117.73	125.25	-0.643542	3.37264	5.29521	0.0213842	0.535386
Gm17711	ENSMUSG00000091367	237	ensembl	pseudogene	201.77	95.85	111.69	129.94	43.37	69.3	-0.920656	3.10282	5.29662	0.0213668	0.535386
Iigp1	ENSMUSG00000054072	3121	ensembl	protein_coding	191	117	222	141	162	83	-0.692463	3.57167	5.30119	0.0213109	0.535386
Tbc1d10c	ENSMUSG00000040247	1758	ensembl	protein_coding	196	187	161	233	331	318	0.4635	4.15861	5.29504	0.0213863	0.535386
Cdk6	ENSMUSG00000040274	13989	ensembl_havana	protein_coding	1292.61	1146.26	1247.95	1014.19	1183.92	1054.99	-0.410189	6.46921	5.27229	0.0216675	0.540378
Gm44250	ENSMUSG00000107881	4229	havana	TEC	109	74	136	77	99	47	-0.757714	2.82588	5.27437	0.0216417	0.540378
Shroom4	ENSMUSG00000068270	8880	ensembl_havana	protein_coding	12	11	13	21	30	32	0.963637	0.706191	5.26343	0.0217781	0.541792
Smug1	ENSMUSG00000036061	6141	ensembl_havana	protein_coding	45	32	30	63	88	60	0.745916	2.03084	5.26119	0.0218061	0.541792
Abhd14a	ENSMUSG00000042210	2111	ensembl_havana	protein_coding	37	80	43	35	30	35	-0.899255	1.80462	5.22589	0.022253	0.543144
Gm10033	ENSMUSG00000110444	10690	havana	transcribed_unprocessed_pseudogene	30	26	29.5	59	66	47	0.776339	1.74583	5.224	0.0222773	0.543144
Gm15601	ENSMUSG00000085913	4323	havana	antisense	236.44	82.58	163.66	239.31	472.58	239.43	0.732026	4.14233	5.23251	0.0221685	0.543144
Gmpr	ENSMUSG00000000253	2323	ensembl_havana	protein_coding	24	62.91	28	23	23	20	-1.02598	1.30585	5.24881	0.0219617	0.543144
Hectd4	ENSMUSG00000042744	16443	ensembl_havana	protein_coding	1264	756	928	1300	1935.99	1545	0.464355	6.58107	5.22329	0.0222863	0.543144
Hspd1	ENSMUSG00000025980	2642	ensembl_havana	protein_coding	3087	3797	2992	2687	3113.41	2554	-0.472467	7.86418	5.23396	0.0221501	0.543144
Klrc2	ENSMUSG00000052736	5812	ensembl_havana	protein_coding	20	18	14	31	56	30	0.921491	1.16218	5.23635	0.0221197	0.543144
Mgat5	ENSMUSG00000036155	10291	ensembl_havana	protein_coding	575.51	586.52	607.28	488.72	605.05	460.37	-0.422314	5.40919	5.24636	0.0219928	0.543144
Pcolce2	ENSMUSG00000015354	4625	ensembl_havana	protein_coding	16	15	17	14	3	6	-1.24399	0.0867377	5.24423	0.0220197	0.543144
Ptges3	ENSMUSG00000071072	2217	ensembl_havana	protein_coding	1062	1057	967	915	972	873	-0.386029	6.22267	5.24336	0.0220307	0.543144
Smarcd3	ENSMUSG00000028949	5120	ensembl_havana	protein_coding	8.61	20.31	6.98	29.16	24.91	34.95	1.08419	0.77442	5.22125	0.0223126	0.543144
Nlrp1b	ENSMUSG00000070390	6305	ensembl_havana	protein_coding	132	90	137	167	280	188	0.575898	3.6356	5.21191	0.0224327	0.545065
Grap	ENSMUSG00000004837	1793	ensembl_havana	protein_coding	552	489	471	665	872	821	0.409735	5.59378	5.20434	0.0225306	0.54601
Pon3	ENSMUSG00000029759	3385	ensembl_havana	protein_coding	232	241	255	238	206	114	-0.605341	4.05952	5.20252	0.0225542	0.54601
Pcnp	ENSMUSG00000071533	3115	ensembl_havana	protein_coding	697	540.94	659.35	569.21	576.69	489.35	-0.437739	5.50022	5.19607	0.022638	0.547036
Steap4	ENSMUSG00000012428	3155	ensembl_havana	protein_coding	19	12	16	14	2	5	-1.33023	0.0334857	5.18336	0.0228041	0.550046
2900052N01Rik	ENSMUSG00000099696	3235	havana	lincRNA	283	244	259	384	495	366	0.429542	4.66722	5.17277	0.0229436	0.551214
Gm42502	ENSMUSG00000105198	1089	havana	TEC	9	1	8	14	23	14	1.24758	0.010919	5.16303	0.0230727	0.551214
Gpr132	ENSMUSG00000021298	2715	ensembl_havana	protein_coding	2357	2022	1969	2783	3586	3840	0.456596	7.68598	5.16646	0.0230271	0.551214
Lck	ENSMUSG00000000409	2929	ensembl_havana	protein_coding	195	134	178	247	293	288	0.479574	4.06824	5.16076	0.0231028	0.551214
Nme2	ENSMUSG00000020857	1171	ensembl_havana	protein_coding	363.14	276.29	286.95	397.49	531.58	537.77	0.433595	4.90189	5.16308	0.023072	0.551214
Serpinb6b	ENSMUSG00000042842	2262	ensembl_havana	protein_coding	1266	1157	766	1488	1775	1871	0.466504	6.69409	5.16961	0.0229854	0.551214
Tnik	ENSMUSG00000027692	19282	ensembl_havana	protein_coding	182	120	136	219	266	239	0.499191	3.86707	5.13504	0.0234475	0.558431
Prr5l	ENSMUSG00000032841	4967	ensembl_havana	protein_coding	621	579	529	738	952	972	0.392402	5.77693	5.13129	0.0234982	0.558632
Fabp5	ENSMUSG00000027533	3567	ensembl_havana	protein_coding	879	771	833	636	978	551	-0.442333	5.88565	5.12515	0.0235815	0.559082
Mast3	ENSMUSG00000031833	5955	ensembl_havana	protein_coding	458	358	371	547	656	640	0.408431	5.2439	5.12367	0.0236017	0.559082
Mrps25	ENSMUSG00000014551	6576	ensembl_havana	protein_coding	581.68	663.34	556.18	461.19	595.11	529.18	-0.418103	5.43513	5.10809	0.0238146	0.563115
Palm	ENSMUSG00000035863	5655	ensembl_havana	protein_coding	638	939	588	575	568	653	-0.491882	5.66906	5.10079	0.023915	0.564478
Gimap1os	ENSMUSG00000044867	3099	havana	processed_transcript	4.61	7.71	8.16	17.3	18.27	16.2	1.09321	0.0754827	5.09082	0.0240528	0.565712
Zfp428	ENSMUSG00000064264	1308	ensembl_havana	protein_coding	14	31	18	13	5	14	-1.17695	0.455357	5.09233	0.0240319	0.565712
Acod1	ENSMUSG00000022126	2623	ensembl_havana	protein_coding	90	47	139	66	32	66	-0.956843	2.55251	5.07551	0.0242662	0.568707
Selenos	ENSMUSG00000075701	1477	ensembl_havana	protein_coding	986	1257	1028	965	982	919	-0.416939	6.29657	5.07709	0.0242441	0.568707
Cma1	ENSMUSG00000022225	1090	ensembl_havana	protein_coding	44	35	18	87	71	48	0.880031	1.97091	5.05702	0.0245264	0.573584
Rab2a	ENSMUSG00000047187	2133	ensembl_havana	protein_coding	1201	1510	1377.78	1160	1256	1201	-0.407316	6.62394	5.05457	0.0245611	0.573584
Gm26786	ENSMUSG00000097026	6243	ensembl	lincRNA	0	14.91	0	0	79.08	54.46	2.82485	0.946463	5.04475	0.0247007	0.575826
Slfn8	ENSMUSG00000035208	4091	ensembl_havana	protein_coding	16	15	15	27	50	27	0.924218	1.00417	5.03766	0.0248019	0.577169
Alms1	ENSMUSG00000063810	20273	ensembl_havana	protein_coding	249	143	211	291	402	305	0.493048	4.32176	5.03095	0.0248983	0.578393
C5ar2	ENSMUSG00000074361	3561	ensembl_havana	protein_coding	13	12.19	20.31	29.47	44.83	29	0.931576	0.998523	5.02672	0.0249592	0.57879
Osgin1	ENSMUSG00000074063	2674	ensembl_havana	protein_coding	147	104	108	185	187	236	0.54281	3.60945	5.02211	0.0250257	0.579223
Siglec1	ENSMUSG00000027322	7143	ensembl_havana	protein_coding	27	18	34	18	19	9	-1.00756	0.806063	5.01936	0.0250655	0.579223
Pip5k1b	ENSMUSG00000024867	4035	ensembl_havana	protein_coding	29	114	50	34	31	45	-1.03808	2.0233	5.01493	0.0251296	0.579691
5430437J10Rik	ENSMUSG00000110018	2001	havana	transcribed_processed_pseudogene	69	55	41	90	132	85	0.661851	2.58092	4.98159	0.0256185	0.587381
Adgre4	ENSMUSG00000032915	3491	ensembl_havana	protein_coding	1150	394	718	460	786	413	-0.68427	5.64085	4.97084	0.0257781	0.587381
Gm36161	ENSMUSG00000114608	1509	havana	lincRNA	60.77	64.7	70	53.13	52.73	30	-0.752853	2.13603	4.9668	0.0258384	0.587381
Gm48062	ENSMUSG00000113852	2622	havana	TEC	18.87	13.23	18.93	34.07	39.21	35.58	0.859547	1.09906	4.95998	0.0259405	0.587381
Klf10	ENSMUSG00000037465	4179	ensembl_havana	protein_coding	398	341	353	329	357	261	-0.431721	4.70787	4.96588	0.0258522	0.587381
Mgst3	ENSMUSG00000026688	1097	ensembl_havana	protein_coding	36	115	42	36	39	40	-0.976899	2.04044	4.96379	0.0258835	0.587381
Mmp8	ENSMUSG00000005800	2425	ensembl_havana	protein_coding	11	25	32	18	2	9	-1.41038	0.492994	4.96417	0.0258777	0.587381
Pirb	ENSMUSG00000058818	4471	ensembl_havana	protein_coding	1730	2139	2888	3419	4634	3602	0.537158	7.8385	4.97384	0.0257335	0.587381
Ranbp10	ENSMUSG00000037415	6313	ensembl_havana	protein_coding	647	595	593	846	1002	927	0.367607	5.8499	4.95923	0.0259518	0.587381
Spns2	ENSMUSG00000040447	4083	ensembl_havana	protein_coding	159	164.07	110	112	108.2	120	-0.564838	3.32622	4.96498	0.0258656	0.587381
Usp18	ENSMUSG00000030107	2790	ensembl_havana	protein_coding	317.09	363.82	297.62	489	635.84	428.57	0.430206	4.98318	4.98479	0.025571	0.587381
Gbp9	ENSMUSG00000029298	5173	ensembl_havana	protein_coding	1576	786	1060	1676	2135.09	1837	0.499539	6.81349	4.93832	0.0262676	0.593514
Gm49322	ENSMUSG00000035370	4520	ensembl_havana	protein_coding	43.93	30.4	45.04	50.61	107.3	82.77	0.759177	2.19789	4.92961	0.0264003	0.594479
Nkg7	ENSMUSG00000004612	914	ensembl_havana	protein_coding	148	622	258	225	221	226	-0.846362	4.47128	4.93034	0.0263892	0.594479
Spire1	ENSMUSG00000024533	7766	ensembl_havana	protein_coding	751	618	640	976	1107	981	0.383109	5.98713	4.92081	0.0265351	0.596498
Fam50a	ENSMUSG00000001962	2288	ensembl_havana	protein_coding	790	849	813	687	781	750	-0.374566	5.89912	4.91689	0.0265953	0.596837
Ighv1-66	ENSMUSG00000095519	399	ensembl_havana	IG_V_gene	557	348	129	292	215	75	-1.01239	4.38595	4.90576	0.0267673	0.599679
P2rx4	ENSMUSG00000029470	7025	ensembl_havana	protein_coding	834.99	734	863	694	844	651	-0.385586	5.88203	4.89912	0.0268705	0.600971
Atg2a	ENSMUSG00000024773	7693	ensembl_havana	protein_coding	380	263	322	427	569	522	0.422351	4.95504	4.89349	0.0269582	0.601549
Gm44423	ENSMUSG00000108064	3158	havana	TEC	215	61	147	191	355	291	0.747433	3.96263	4.89162	0.0269873	0.601549
Sytl3	ENSMUSG00000041831	5062	ensembl_havana	protein_coding	9	14	9	21	30	23	0.964661	0.555317	4.88859	0.0270348	0.601593
Gm49384	ENSMUSG00000113786	945	havana	protein_coding	69.78	106.69	97.06	53.32	79.33	72.97	-0.654823	2.6497	4.87718	0.0272141	0.604564
Sqor	ENSMUSG00000005803	4084	ensembl_havana	protein_coding	64	109	62	54	57	56	-0.719385	2.40595	4.87293	0.0272811	0.605036
Pxmp2	ENSMUSG00000029499	1200	ensembl_havana	protein_coding	21	35	21	18	11	16	-0.983504	0.777654	4.86849	0.0273514	0.605579
Trip13	ENSMUSG00000021569	3472	ensembl_havana	protein_coding	173	303	186	169	182	178	-0.553104	3.94528	4.86059	0.027477	0.607342
2310031A07Rik	ENSMUSG00000097457	990	ensembl	lincRNA	197.28	224.91	168.53	279.01	272.3	434.29	0.52002	4.31068	4.84129	0.0277861	0.610878
Asrgl1	ENSMUSG00000024654	4297	ensembl_havana	protein_coding	493	561	414	398	427	457	-0.418953	5.13847	4.83336	0.0279142	0.610878
C77080	ENSMUSG00000050390	5770	ensembl_havana	protein_coding	41	36	35	27	19	27	-0.827414	1.33323	4.84653	0.0277017	0.610878
Fcer2a	ENSMUSG00000005540	3092	ensembl_havana	protein_coding	53	30	65	61	82	189	0.934601	2.60977	4.84399	0.0277426	0.610878
Gpr160	ENSMUSG00000037661	4227	ensembl_havana	protein_coding	72	119	75	66	66	63	-0.673996	2.5989	4.83903	0.0278226	0.610878
Mroh2a	ENSMUSG00000079429	8492	ensembl_havana	protein_coding	96	87	74	130	154	150	0.529153	3.12938	4.83449	0.0278958	0.610878
Phgdh	ENSMUSG00000053398	2486	ensembl_havana	protein_coding	243	554	242	263	216	281	-0.668512	4.54527	4.83028	0.0279641	0.610958
Zfp783	ENSMUSG00000072653	6848	ensembl_havana	transcribed_unprocessed_pseudogene	76.87	52	53.26	92.55	120.16	112.4	0.608142	2.68824	4.82595	0.0280343	0.611482
Cd1d1	ENSMUSG00000028076	2570	ensembl_havana	protein_coding	526	476	455	692	702	882	0.423503	5.54882	4.8218	0.028102	0.611689
Eng	ENSMUSG00000026814	4048	ensembl_havana	protein_coding	217	245	172	177	143	191	-0.523024	3.88975	4.81969	0.0281364	0.611689
Cxcr3	ENSMUSG00000050232	1731	ensembl_havana	protein_coding	199	229	174	291	316	345	0.436163	4.28959	4.81146	0.028271	0.612601
Hgfac	ENSMUSG00000029102	3410	ensembl_havana	protein_coding	75	77	67	97	142	145	0.57434	2.93275	4.81324	0.0282419	0.612601
Gm340	ENSMUSG00000090673	3729	ensembl	protein_coding	123	65	107	141	229	161	0.606784	3.37127	4.80631	0.0283557	0.613072
Slc12a7	ENSMUSG00000017756	12669	ensembl_havana	protein_coding	246	253	255	332	415	429	0.408455	4.59847	4.8045	0.0283855	0.613072
Tmx1	ENSMUSG00000021072	3299	ensembl_havana	protein_coding	942	727	903	779	821	662	-0.410737	5.94987	4.79608	0.0285246	0.615069
Pqbp1	ENSMUSG00000031157	1636	ensembl_havana	protein_coding	805	1054	862	784	826	790	-0.409229	6.0353	4.78947	0.0286343	0.61643
Pcyox1l	ENSMUSG00000024579	2645	ensembl_havana	protein_coding	118	154	113	92	113	105	-0.544133	3.17281	4.78555	0.0286994	0.616828
Igkv10-94	ENSMUSG00000096490	347	ensembl_havana	IG_V_gene	470	484	274	805	1086	391	0.659488	5.43661	4.77639	0.0288526	0.61823
Spon1	ENSMUSG00000038156	10382	ensembl_havana	protein_coding	246	174	290	167	267	81	-0.718293	3.98076	4.77605	0.0288582	0.61823
Degs2	ENSMUSG00000021263	2583	ensembl_havana	protein_coding	9.13	10.68	8.2	15.42	23.38	26.97	0.988849	0.398981	4.75628	0.0291916	0.624361
Fut7	ENSMUSG00000036587	2355	ensembl_havana	protein_coding	87	177	121	86	112	94	-0.639879	3.14081	4.75301	0.0292471	0.624536
H2-M2	ENSMUSG00000016283	1551	ensembl_havana	protein_coding	499	345	404	639	723	581	0.413831	5.31844	4.74564	0.0293726	0.626205
Abcc10	ENSMUSG00000032842	6856	ensembl_havana	protein_coding	160	103	111	165	224	242	0.527859	3.65749	4.7282	0.0296719	0.631567
Gm47806	ENSMUSG00000113104	1127	havana	antisense	8	2	8	14	19	14	1.13601	-0.0578278	4.72227	0.0297744	0.632026
Rexo2	ENSMUSG00000032026	3385	ensembl_havana	protein_coding	972	1163	971	913	1034	847	-0.383281	6.23551	4.72142	0.0297891	0.632026
Cdhr3	ENSMUSG00000035860	4569	ensembl_havana	protein_coding	164	101	151	212	282	206	0.516127	3.80729	4.7054	0.030068	0.633204
Dmxl2	ENSMUSG00000041268	13285	ensembl_havana	protein_coding	107	68	115	71	84	63	-0.643427	2.73148	4.70803	0.0300221	0.633204
Mxd4	ENSMUSG00000037235	8483	ensembl_havana	protein_coding	913	726	798	1103	1303.85	1296.53	0.376774	6.26185	4.70448	0.0300841	0.633204
Mypopos	ENSMUSG00000086533	3118	havana	antisense	22	4	12.53	27	35.32	31	1.04741	0.836698	4.71424	0.0299137	0.633204
Oplah	ENSMUSG00000022562	5837	ensembl_havana	protein_coding	9.88	11.13	6.4	21.84	23.89	17.88	0.979456	0.362734	4.70707	0.0300388	0.633204
Dctd	ENSMUSG00000031562	3409	ensembl_havana	protein_coding	60	99	55	50	53	49	-0.719646	2.2735	4.70023	0.0301586	0.633762
C8g	ENSMUSG00000015083	1493	ensembl_havana	protein_coding	18	14	15	22	40	41	0.888747	1.0079	4.69145	0.030313	0.635996
Gm614	ENSMUSG00000090141	774	ensembl_havana	protein_coding	17	17	18	29	41	39	0.827811	1.10655	4.68511	0.0304251	0.637336
Adat3	ENSMUSG00000113640	1648	ensembl_havana	protein_coding	19.18	38.32	20.49	10.77	13.42	21.35	-1.00096	0.790605	4.66935	0.0307056	0.642194
Flot2	ENSMUSG00000061981	2740	ensembl_havana	protein_coding	748	979	745	724	696	751	-0.409842	5.89559	4.66429	0.0307962	0.643071
Igf1	ENSMUSG00000020053	9904	ensembl_havana	protein_coding	120	89	127	122	40	29	-0.990319	2.81158	4.64845	0.0310816	0.648008
Lmtk2	ENSMUSG00000038970	8114	ensembl_havana	protein_coding	1433	950	1348	1644	2415	1904	0.437732	6.9109	4.64212	0.0311965	0.649379
Myo7a	ENSMUSG00000030761	8566	ensembl_havana	protein_coding	125	147	121	110	115	94	-0.527723	3.20876	4.63598	0.0313082	0.650679
Cyp4f16	ENSMUSG00000048440	3017	ensembl_havana	protein_coding	2888	2822	2998	3833	5975	4338	0.454552	8.14547	4.62621	0.031487	0.652344
Eml5	ENSMUSG00000051166	12031	ensembl_havana	protein_coding	503.31	259.8	442.23	580.51	819.6	598.45	0.493955	5.31551	4.62662	0.0314796	0.652344
Klrb1a	ENSMUSG00000030361	1595	ensembl_havana	protein_coding	15	12	9	26	29	24	0.903307	0.663215	4.61928	0.0316144	0.653959
4930579C12Rik	ENSMUSG00000074146	3676	ensembl_havana	lincRNA	16	9	9	21	33	23	0.93922	0.61177	4.60079	0.0319573	0.65916
Susd1	ENSMUSG00000038578	4766	ensembl_havana	protein_coding	218	268	259	213	195	224	-0.461239	4.15351	4.60034	0.0319656	0.65916
Bmf	ENSMUSG00000040093	5253	ensembl_havana	protein_coding	366	224	330	442	527	496	0.443461	4.8996	4.59045	0.0321506	0.659203
Gm15513	ENSMUSG00000086291	1569	havana	sense_intronic	38	27	29	41	95	57	0.783769	1.87959	4.59654	0.0320365	0.659203
Gm43890	ENSMUSG00000108053	2799	havana	TEC	13	5	13	17	35	23	1.01895	0.549431	4.59487	0.0320678	0.659203
Stra6l	ENSMUSG00000028327	9567	ensembl_havana	protein_coding	2645	1259	2251	2616	4949	3376	0.582707	7.71406	4.58957	0.0321672	0.659203
Cpt1c	ENSMUSG00000007783	5605	ensembl_havana	protein_coding	15	15	6	18	35	30.85	0.977007	0.709186	4.57922	0.032362	0.659562
Fnip2	ENSMUSG00000061175	8364	ensembl_havana	protein_coding	570	434	492	637	894	795	0.402601	5.57407	4.5762	0.032419	0.659562
Gm44401	ENSMUSG00000107760	2375	havana	TEC	137	29	100	123	284	176	0.881846	3.39074	4.57655	0.0324123	0.659562
Ighv1-58	ENSMUSG00000095889	351	ensembl_havana	IG_V_gene	1856	300	357	652	126	332	-1.29713	5.55825	4.57276	0.0324841	0.659562
Myo1h	ENSMUSG00000066952	5927	ensembl_havana	protein_coding	408.35	211.53	335.7	423.02	659.11	500.82	0.490657	4.97881	4.57574	0.0324278	0.659562
Obscn	ENSMUSG00000061462	28898	ensembl_havana	protein_coding	112	77	168.9	167.89	264.89	218.74	0.613472	3.66173	4.57417	0.0324575	0.659562
Gimap8	ENSMUSG00000064262	3700	ensembl_havana	protein_coding	165	98	105	168	221	232	0.530815	3.63432	4.55936	0.0327393	0.662787
Gpr174	ENSMUSG00000073008	5402	ensembl_havana	protein_coding	73	26	56	96	102	102	0.732741	2.53676	4.55915	0.0327432	0.662787
Cwc27	ENSMUSG00000021715	2873	ensembl_havana	protein_coding	363.62	494.35	401.33	371.4	360.27	363.07	-0.427356	4.91991	4.55039	0.0329113	0.664413
Gab1	ENSMUSG00000031714	5082	ensembl_havana	protein_coding	16	33	17	19	9	7	-1.1136	0.53323	4.54972	0.0329241	0.664413
Mtfp1	ENSMUSG00000004748	1738	ensembl_havana	protein_coding	23	55	27	23	20	21	-0.935442	1.21278	4.52861	0.0333327	0.671634
Map3k9	ENSMUSG00000042724	5902	ensembl_havana	protein_coding	171	130	136	192	261	254	0.463337	3.84463	4.5217	0.0334676	0.672446
Tppp3	ENSMUSG00000014846	1848	ensembl_havana	protein_coding	188	139	155	144	145	99	-0.534592	3.49241	4.52133	0.0334748	0.672446
Pdcd1	ENSMUSG00000026285	1930	ensembl_havana	protein_coding	27	12	51	13	25	11	-1.135	0.947631	4.51325	0.0336333	0.674605
Ccnh	ENSMUSG00000021548	3105	ensembl_havana	protein_coding	284	392	311	278	254	309	-0.45317	4.55902	4.50224	0.0338504	0.675542
Ighv14-2	ENSMUSG00000095583	351	ensembl_havana	IG_V_gene	362	264	201	228	290	145	-0.544597	4.25272	4.50053	0.0338844	0.675542
Lilra6	ENSMUSG00000030427	3050	ensembl_havana	protein_coding	341.01	186	236.98	174	275	183	-0.508541	4.15659	4.50369	0.0338218	0.675542
Zfp831	ENSMUSG00000050600	9807	ensembl_havana	protein_coding	289	152	228	342	419	332	0.4813	4.46169	4.50689	0.0337586	0.675542
Dnaaf2	ENSMUSG00000020973	3390	ensembl_havana	protein_coding	66.7	59.89	49.23	39.35	42.51	46.89	-0.67021	2.01276	4.48959	0.0341019	0.677834
Serpina3f	ENSMUSG00000066363	2290	ensembl_havana	protein_coding	284	316	416	332	275	232	-0.500664	4.58586	4.49068	0.0340801	0.677834
Ifi208	ENSMUSG00000066677	5258	ensembl_havana	protein_coding	30	19	30	47	51	58	0.753353	1.62299	4.48291	0.0342354	0.679465
Ankrd16	ENSMUSG00000047909	5926	ensembl_havana	protein_coding	519	368	470	603	776	738	0.410596	5.43927	4.47062	0.0344824	0.682495
Gm38077	ENSMUSG00000104344	3245	havana	TEC	25	16	19	30.29	56.72	38.49	0.818647	1.28956	4.47018	0.0344913	0.682495
Ndufs6	ENSMUSG00000021606	898	ensembl_havana	protein_coding	398	523	395	342	408	412	-0.410704	4.98825	4.46748	0.0345458	0.682552
9330175E14Rik	ENSMUSG00000097194	5938	havana	lincRNA	52	48	48	76	100	88	0.600718	2.39855	4.45163	0.0348678	0.684613
Chchd10	ENSMUSG00000049422	1575	ensembl_havana	protein_coding	87	151	73	73.6	73	81	-0.672577	2.81797	4.44814	0.0349394	0.684613
Esrrg	ENSMUSG00000026610	6208	ensembl_havana	protein_coding	16	7	13	23	29	28	0.917474	0.673615	4.44708	0.0349609	0.684613
Klrb1b	ENSMUSG00000079298	2228	ensembl_havana	protein_coding	129.17	82	98.66	84.97	80.75	73.91	-0.587223	2.84118	4.45808	0.0347364	0.684613
Pcp4l1	ENSMUSG00000038370	1577	ensembl_havana	protein_coding	20	38	12	11	15	14	-1.0308	0.634715	4.44711	0.0349605	0.684613
Snrpd3	ENSMUSG00000020180	3442	ensembl_havana	protein_coding	1215.51	1603.64	1173	1149	1268.46	1144	-0.393234	6.59246	4.45217	0.034857	0.684613
Gk	ENSMUSG00000025059	7743	ensembl_havana	protein_coding	317	171	189	148	256	135	-0.566479	3.95692	4.42472	0.0354219	0.688172
Gm20425	ENSMUSG00000090639	3028	havana	protein_coding	422.45	376.53	448.44	327.05	394.83	396.26	-0.389663	4.92064	4.42312	0.0354551	0.688172
Ift57	ENSMUSG00000032965	2862	ensembl_havana	protein_coding	329.73	339.77	347.62	283.87	323.77	302.89	-0.390143	4.62761	4.4247	0.0354224	0.688172
Klra4	ENSMUSG00000079852	1245	havana	protein_coding	29	40	30	47	94	57	0.744827	1.93189	4.43536	0.0352018	0.688172
Pycr1	ENSMUSG00000025140	3935	ensembl_havana	protein_coding	113	146	124	117	99	88	-0.554058	3.16359	4.43005	0.0353115	0.688172
Spa17	ENSMUSG00000001948	1061	ensembl_havana	protein_coding	19	19	16	12	10	11	-0.924054	0.333062	4.42502	0.0354156	0.688172
Mir142hg	ENSMUSG00000084796	269	havana	lincRNA	150	140	126	195	231	241	0.453893	3.77077	4.42029	0.035514	0.688306
Tm2d3	ENSMUSG00000078681	1489	ensembl_havana	protein_coding	139	216.03	199.18	130	155	169	-0.524436	3.70712	4.39455	0.0360539	0.697747
Gm42979	ENSMUSG00000104814	2228	havana	TEC	18	11	26	33	71	26	0.970549	1.27973	4.38703	0.0362134	0.698786
Ubash3a	ENSMUSG00000042345	3328	ensembl_havana	protein_coding	68	136	83	63	66	81	-0.679516	2.70658	4.38936	0.0361639	0.698786
Tspan7	ENSMUSG00000058254	7067	ensembl_havana	protein_coding	16	12	40	16	14	2	-1.31941	0.522446	4.37861	0.0363926	0.70122
Gpx3	ENSMUSG00000018339	1813	ensembl_havana	protein_coding	47	82	36	55	19	14	-1.08407	1.77772	4.36609	0.0366609	0.705363
Clec4d	ENSMUSG00000030144	1599	ensembl_havana	protein_coding	38	23	39	24	15	24	-0.874164	1.16373	4.35407	0.0369206	0.709326
Krtcap2	ENSMUSG00000042747	1522	ensembl_havana	protein_coding	469	644.99	529	446.18	522	494	-0.401526	5.3136	4.34388	0.0371422	0.711514
Ndc1	ENSMUSG00000028614	4924	ensembl_havana	protein_coding	346	509	419	341	429	351	-0.423083	4.94001	4.34611	0.0370937	0.711514
Pan2	ENSMUSG00000005682	8472	ensembl_havana	protein_coding	1031	801	874	1218	1483	1420	0.379156	6.41318	4.34076	0.0372102	0.711787
Kti12	ENSMUSG00000073775	1629	ensembl_havana	protein_coding	277.43	417.12	261.54	269.23	273.59	267.62	-0.463393	4.50677	4.33118	0.0374202	0.712281
Ola1	ENSMUSG00000027108	3561	ensembl_havana	protein_coding	1313	1251.98	1190	1125	1238	1063	-0.358691	6.51692	4.33615	0.0373112	0.712281
Siglecf	ENSMUSG00000039013	2790	ensembl_havana	protein_coding	33	54	50	40	25	25	-0.820933	1.61962	4.33048	0.0374356	0.712281
Sned1	ENSMUSG00000047793	9491	ensembl_havana	protein_coding	181.09	73.23	91	195.63	219.55	194.74	0.60774	3.58304	4.32976	0.0374516	0.712281
Pabpc4	ENSMUSG00000011257	4027	ensembl_havana	protein_coding	688	1095.98	729.68	723.51	698	740	-0.442084	5.90751	4.32579	0.0375391	0.712918
Basp1	ENSMUSG00000045763	2009	ensembl_havana	protein_coding	1621	1444	1251	1238	1448	1213	-0.372267	6.70812	4.32027	0.037661	0.713966
Vamp1	ENSMUSG00000030337	10167	ensembl_havana	protein_coding	273	214	264	322	459	387	0.399781	4.58571	4.31841	0.0377022	0.713966
Wdr81	ENSMUSG00000045374	7038	ensembl_havana	protein_coding	913	679	816	987	1465	1235	0.377096	6.24496	4.31391	0.0378021	0.714833
Syde2	ENSMUSG00000036863	5751	ensembl_havana	protein_coding	38	32	22	22	16	21	-0.845739	1.0557	4.30342	0.0380358	0.718225
1810022K09Rik	ENSMUSG00000078784	1753	ensembl_havana	protein_coding	177	225	195	163	177	171	-0.454011	3.83817	4.29445	0.038237	0.7198
2010315B03Rik	ENSMUSG00000074829	3914	ensembl_havana	protein_coding	12	6	9	18	21	22	0.941521	0.32039	4.28623	0.0384222	0.7198
Nudt17	ENSMUSG00000028100	2239	ensembl_havana	protein_coding	187	153	94	205	280	237	0.509074	3.85438	4.2874	0.0383958	0.7198
Olfm1	ENSMUSG00000026833	3553	ensembl_havana	protein_coding	1149	1558	1256	1058	1330	1176	-0.38941	6.58586	4.29558	0.0382116	0.7198
Setbp1	ENSMUSG00000024548	9953	ensembl_havana	protein_coding	177	54	149	195	278	242	0.679726	3.77294	4.28764	0.0383904	0.7198
Tmem265	ENSMUSG00000106715	1263	ensembl_havana	protein_coding	40.54	37.39	49.24	69.77	86.77	76.19	0.635169	2.21166	4.28518	0.038446	0.7198
Dkc1	ENSMUSG00000031403	4121	ensembl_havana	protein_coding	884.89	1113	946.25	876	883	887	-0.379962	6.16134	4.28261	0.0385041	0.719869
Adam19	ENSMUSG00000011256	7115	ensembl_havana	protein_coding	3768	2700	3390.8	4845	4896.93	6222.58	0.476153	8.3329	4.27185	0.0387487	0.721696
Adam8	ENSMUSG00000025473	4638	ensembl_havana	protein_coding	3752	3082	2667	4010	5944	5263	0.446814	8.25822	4.25945	0.0390325	0.721696
Adora2a	ENSMUSG00000020178	3062	ensembl_havana	protein_coding	315	250	200	354	440	393	0.409479	4.61009	4.26568	0.0388896	0.721696
Bcl2l15	ENSMUSG00000044165	2714	ensembl_havana	protein_coding	60.45	39	52	29	49	30	-0.726408	1.7854	4.25602	0.0391115	0.721696
Cep19	ENSMUSG00000035790	1751	ensembl_havana	protein_coding	103	137	104	84	99	97	-0.527632	3.02044	4.25653	0.0390998	0.721696
Dexi	ENSMUSG00000038055	3353	ensembl_havana	protein_coding	435.14	292	400.27	479.14	706.12	585.01	0.413357	5.17473	4.27518	0.0386729	0.721696
Dynlt3	ENSMUSG00000031176	2576	ensembl_havana	protein_coding	710	549	721	619	614	499	-0.417125	5.57191	4.25444	0.0391478	0.721696
Fyco1	ENSMUSG00000025241	8862	ensembl_havana	protein_coding	1006	449	774	985.33	1639.01	1135.25	0.51498	6.20813	4.25922	0.0390378	0.721696
Ighv1-11	ENSMUSG00000102888	351	havana	IG_V_gene	263	191	77	557	192	318	0.848952	4.33918	4.2666	0.0388686	0.721696
Trbc1	ENSMUSG00000076490	749	ensembl_havana	TR_C_gene	58	33	44	83	79	85	0.65374	2.29704	4.26973	0.038797	0.721696
Zfp512b	ENSMUSG00000000823	6810	ensembl_havana	protein_coding	769	642	567.79	877	1022	1095	0.374687	5.95782	4.25181	0.0392085	0.721807
Igkv8-16	ENSMUSG00000076591	379	ensembl_havana	IG_V_gene	249	738	57	236	86	177	-1.24089	4.34638	4.24905	0.0392723	0.721977
Tmx4	ENSMUSG00000034723	10907	ensembl_havana	protein_coding	468	647	535	492	539	429	-0.408611	5.31696	4.24134	0.0394509	0.724253
Amd1	ENSMUSG00000075232	3542	ensembl_havana	protein_coding	330	424	289	253	351	313	-0.421127	4.64761	4.23587	0.0395783	0.725585
Gm20687	ENSMUSG00000100162	4545	havana	antisense	11.58	2.44	10.54	13.92	22.05	24.5	1.05611	0.273581	4.23286	0.0396486	0.725865
Agpat2	ENSMUSG00000026922	2130	ensembl_havana	protein_coding	79	179	91	80	88	90	-0.667011	2.98829	4.22512	0.0398299	0.726123
Ahsa1	ENSMUSG00000021037	4377	ensembl_havana	protein_coding	1501	1985	1481	1332	1602	1500.98	-0.395609	6.90665	4.22288	0.0398824	0.726123
Gm38248	ENSMUSG00000104164	5783	havana	TEC	18	3	12	19	44	21	1.09073	0.671208	4.2235	0.0398678	0.726123
Snrpf	ENSMUSG00000020018	861	ensembl_havana	protein_coding	528.52	693.81	488.86	490.74	470.67	526.43	-0.422851	5.35942	4.22823	0.0397568	0.726123
Ccdc57	ENSMUSG00000048445	3743	ensembl_havana	protein_coding	39	50	24	25	19	29	-0.838042	1.33909	4.18785	0.0407147	0.726271
Dlg2	ENSMUSG00000052572	16280	ensembl_havana	protein_coding	74	48	94	147	174	85	0.670812	2.97672	4.20503	0.0403042	0.726271
Gm37127	ENSMUSG00000104358	3036	havana	TEC	15	6	7	16	29	20	0.972086	0.382985	4.19362	0.0405764	0.726271
Gm4759	ENSMUSG00000053541	6622	havana	unprocessed_pseudogene	35	8	21	29	84	41	1.00745	1.49318	4.21775	0.0400031	0.726271
Ighv1-50	ENSMUSG00000094198	390	ensembl_havana	IG_V_gene	228	324	528	399	158	145	-0.821092	4.55747	4.20954	0.0401972	0.726271
Maoa	ENSMUSG00000025037	4167	ensembl_havana	protein_coding	28	54	40	32	18	28	-0.856105	1.44637	4.2009	0.0404025	0.726271
Mcu	ENSMUSG00000009647	6936	ensembl_havana	protein_coding	235	293	247	197	287	199	-0.424354	4.22314	4.19359	0.0405771	0.726271
Ndufa1	ENSMUSG00000016427	419	ensembl_havana	protein_coding	531	643	543	534	499	482	-0.402802	5.37445	4.20555	0.0402919	0.726271
Ndufb3	ENSMUSG00000026032	763	ensembl_havana	protein_coding	535	712	546	523	515	535	-0.413054	5.43254	4.19141	0.0406294	0.726271
Pde1b	ENSMUSG00000022489	5396	ensembl_havana	protein_coding	1246	1035	1049	1384	1765	1944	0.384707	6.71524	4.21551	0.040056	0.726271
Rpia	ENSMUSG00000053604	5359	ensembl_havana	protein_coding	729	1074	698	695	791	726	-0.407061	5.91321	4.20221	0.0403714	0.726271
Sbf1	ENSMUSG00000036529	6826	ensembl_havana	protein_coding	2879	2314	2291	3211	4342	4161	0.415844	7.89858	4.21011	0.0401838	0.726271
Ube2v2	ENSMUSG00000022674	7132	ensembl_havana	protein_coding	88	77	90	67	74	61	-0.56465	2.58082	4.19932	0.0404402	0.726271
Vcam1	ENSMUSG00000027962	8870	ensembl_havana	protein_coding	800	878	1286	999	852	532	-0.542995	6.11056	4.18867	0.040695	0.726271
Ybx3	ENSMUSG00000030189	3075	ensembl_havana	protein_coding	1433	2260	1463	1483	1359	1527	-0.460109	6.93415	4.20017	0.04042	0.726271
Anp32a	ENSMUSG00000032249	3166	ensembl_havana	protein_coding	3452	3986.14	3500	3253	3189	3069.76	-0.425136	8.03217	4.17901	0.0409277	0.729086
N4bp2l1	ENSMUSG00000041132	3813	ensembl_havana	protein_coding	1090	849	852	1282	1561	1382	0.371501	6.45173	4.17637	0.0409913	0.729237
Grk4	ENSMUSG00000052783	4829	ensembl_havana	protein_coding	37	30	27	21	26	17	-0.779589	1.11124	4.1624	0.0413309	0.73086
Helz2	ENSMUSG00000027580	11529	ensembl_havana	protein_coding	2046	1127	1638	2181	3252	2424	0.472008	7.29266	4.16568	0.0412509	0.73086
Lars2	ENSMUSG00000035202	11089	ensembl_havana	protein_coding	2986	3305	2626	3658	6197	4574	0.448686	8.17338	4.16845	0.0411834	0.73086
Pdap1	ENSMUSG00000029623	5245	ensembl_havana	protein_coding	1193.89	1417.69	1244.12	1151.37	1208.5	1139.37	-0.367221	6.55477	4.16124	0.041359	0.73086
Ptgis	ENSMUSG00000017969	2567	ensembl_havana	protein_coding	43	44	27	84	46	95	0.783402	2.13825	4.16472	0.0412743	0.73086
B4galnt4	ENSMUSG00000055629	3852	ensembl_havana	protein_coding	19	19	17	10	15	10	-0.879894	0.371933	4.14955	0.0416456	0.733963
Mgst1	ENSMUSG00000008540	2013	ensembl_havana	protein_coding	46	67	44	37	47	28	-0.721416	1.8405	4.15	0.0416344	0.733963
Mapkapk3	ENSMUSG00000032577	5542	ensembl_havana	protein_coding	790	1052	723	706	822	764	-0.391947	5.95497	4.13988	0.041884	0.736557
Mau2	ENSMUSG00000031858	9131	ensembl_havana	protein_coding	1478	977	1140	1467	2286	1855	0.405212	6.83435	4.13907	0.0419043	0.736557
Il27	ENSMUSG00000044701	1021	ensembl_havana	protein_coding	38.05	24.06	20.04	14.01	24.08	15.01	-0.856611	0.899491	4.13246	0.042068	0.737965
Strip2	ENSMUSG00000039629	8329	ensembl_havana	protein_coding	534	295	422	513	838	662	0.448102	5.3401	4.13134	0.0420961	0.737965
Rab3d	ENSMUSG00000019066	4196	ensembl_havana	protein_coding	344	475	374	360	344	340	-0.417063	4.8464	4.12453	0.0422659	0.739961
Lgals1	ENSMUSG00000068220	903	ensembl_havana	protein_coding	1070	1464	994	1077	938	1045	-0.42244	6.40134	4.11549	0.0424921	0.742938
Gm15725	ENSMUSG00000083405	1090	havana	transcribed_processed_pseudogene	50.72	31.09	9.97	53.48	85.03	59.84	0.888619	1.89506	4.10632	0.0427233	0.743048
Klf1	ENSMUSG00000054191	1530	ensembl_havana	protein_coding	88	301	88	96	82	128	-0.859767	3.36044	4.10851	0.042668	0.743048
Stxbp6	ENSMUSG00000046314	5297	ensembl_havana	protein_coding	42	22	40	22	19	27	-0.827718	1.23251	4.11071	0.0426124	0.743048
Tmem237	ENSMUSG00000038079	2389	ensembl_havana	protein_coding	48	51.79	38	29.72	39	32	-0.681252	1.67189	4.10927	0.0426488	0.743048
1600014C10Rik	ENSMUSG00000054676	3949	ensembl_havana	protein_coding	355	395	392.99	341	351.97	335	-0.380699	4.80041	4.08946	0.0431515	0.744801
Camkk1	ENSMUSG00000020785	3728	ensembl_havana	protein_coding	316	224	222	188	274	206	-0.422053	4.19066	4.0942	0.0430306	0.744801
Cpeb3	ENSMUSG00000039652	7414	ensembl_havana	protein_coding	76	73	72	68	58	38	-0.648912	2.3447	4.09205	0.0430854	0.744801
Itm2b	ENSMUSG00000022108	2732	ensembl_havana	protein_coding	11475	11550	11417	9973	10690	9683	-0.409583	9.69236	4.09335	0.0430524	0.744801
Ly75	ENSMUSG00000026980	6905	ensembl_havana	protein_coding	1196	755	854	1278.8	1684.82	1383	0.404225	6.4746	4.08904	0.0431622	0.744801
Thbs3	ENSMUSG00000028047	4823	ensembl_havana	protein_coding	33	17	20	18	14	11	-0.907894	0.669713	4.09008	0.0431355	0.744801
Nbeal2	ENSMUSG00000056724	9554	ensembl_havana	protein_coding	1287	880	964	1335	1743	1669	0.373142	6.61669	4.07815	0.0434412	0.746496
Ndufb10	ENSMUSG00000040048	1217	ensembl_havana	protein_coding	966	1373	907	940	980	948	-0.40415	6.28949	4.07721	0.0434654	0.746496
Rasgrp2	ENSMUSG00000032946	12384	ensembl_havana	protein_coding	273	357	270	223	315	261	-0.410331	4.44269	4.0754	0.0435119	0.746496
Uchl3	ENSMUSG00000022111	3831	ensembl_havana	protein_coding	428	486	388	338	436	409	-0.37079	4.98803	4.07919	0.0434145	0.746496
Utp11	ENSMUSG00000028907	4711	ensembl_havana	protein_coding	665	653	591	563	657	521	-0.362052	5.54119	4.0742	0.0435428	0.746496
Pik3r6	ENSMUSG00000046207	3622	ensembl_havana	protein_coding	210	202	195	252	439	274	0.42106	4.29289	4.06668	0.0437372	0.748857
2900005J15Rik	ENSMUSG00000043833	2928	ensembl_havana	processed_transcript	23	15	32	37	63	44	0.788477	1.48713	4.05812	0.0439593	0.749967
4921524J17Rik	ENSMUSG00000036934	1679	ensembl_havana	protein_coding	189.98	192	185	161	196	131	-0.449798	3.76338	4.05328	0.0440857	0.749967
Gpr161	ENSMUSG00000040836	6962	ensembl_havana	protein_coding	114	72	69	118	197	125	0.549781	3.12532	4.05408	0.0440647	0.749967
Igkv1-135	ENSMUSG00000096336	394	ensembl_havana	IG_V_gene	1135	7411	2040	2090	1524	2554	-0.999051	7.77697	4.05465	0.0440497	0.749967
Psip1	ENSMUSG00000028484	5082	ensembl_havana	protein_coding	2761.83	2349.9	2556.93	2293.57	2521.71	2027.42	-0.391157	7.53191	4.05901	0.0439364	0.749967
Crtc1	ENSMUSG00000003575	11182	ensembl_havana	protein_coding	225	214	239	291	386	367	0.386939	4.43431	4.045	0.0443023	0.752683
Tuba4a	ENSMUSG00000026202	3701	ensembl_havana	protein_coding	937.35	2226.7	1107.54	1136.25	997.52	1217.84	-0.572324	6.62007	4.04168	0.0443896	0.753198
Scml4	ENSMUSG00000044770	7725	ensembl_havana	protein_coding	41	24	35	58	60	70	0.687621	1.90375	4.03579	0.0445448	0.754863
Apol7e	ENSMUSG00000071716	2414	ensembl_havana	protein_coding	13	7	10	12	33	25	0.965069	0.473262	4.01843	0.0450057	0.759474
Clec1b	ENSMUSG00000030159	5103	ensembl_havana	protein_coding	76.71	70.57	76.84	69.8	51.64	46.89	-0.626754	2.37384	4.01689	0.0450467	0.759474
Gm20518	ENSMUSG00000092470	3811	havana	protein_coding	10.81	7.23	12.18	19.24	25.09	21.72	0.886707	0.434461	4.02298	0.0448843	0.759474
Gm26899	ENSMUSG00000097799	3328	ensembl	lincRNA	73.07	21.17	41.62	15.43	28.71	38.7	-0.934258	1.55227	4.01834	0.0450081	0.759474
Arhgef28	ENSMUSG00000021662	7328	ensembl_havana	protein_coding	37	26	29	20	21	22	-0.765429	1.08763	4.01187	0.0451809	0.759798
Hmgb3	ENSMUSG00000015217	2234	ensembl_havana	protein_coding	148	318	182	176	148	181	-0.581321	3.90557	4.01212	0.0451743	0.759798
Aplf	ENSMUSG00000030051	5925	ensembl_havana	protein_coding	131.91	169	135	113	126	126	-0.485138	3.37498	3.99565	0.0456178	0.761214
Calr	ENSMUSG00000003814	2880	ensembl_havana	protein_coding	15602.2	21123	18058.6	14434.1	17719	15584.9	-0.435293	10.3547	3.98864	0.0458081	0.761214
Catsperg1	ENSMUSG00000049676	7044	ensembl_havana	protein_coding	45	20	36	54	102	49	0.771417	1.96993	3.98569	0.0458883	0.761214
Eif1a	ENSMUSG00000057561	2879	ensembl	protein_coding	702	728	677	641	668	617	-0.354904	5.68815	3.97613	0.0461495	0.761214
Etfb	ENSMUSG00000004610	1164	ensembl_havana	protein_coding	491.48	962	605	505	623	607	-0.484101	5.60511	3.979	0.046071	0.761214
Gfer	ENSMUSG00000040888	1775	ensembl	protein_coding	242	296	223	193	210	258	-0.428356	4.19339	3.99951	0.0455136	0.761214
Idh1	ENSMUSG00000025950	2771	ensembl_havana	protein_coding	392	466	354	361	400	327	-0.383577	4.87979	3.9734	0.0462243	0.761214
Ighv7-3	ENSMUSG00000076652	361	ensembl_havana	IG_V_gene	926	830	633	696	788	692	-0.356666	5.86101	3.98138	0.0460059	0.761214
Ldlrap1	ENSMUSG00000037295	7010	ensembl_havana	protein_coding	331	396	261	276	292	303	-0.404351	4.57531	3.97058	0.0463017	0.761214
Nprl3	ENSMUSG00000020289	7572	ensembl_havana	protein_coding	242.53	268.44	254.6	319.7	418.15	441.94	0.389318	4.60984	3.99429	0.0456547	0.761214
Pou2af1	ENSMUSG00000032053	2549	ensembl_havana	protein_coding	1255	1202	1528	1318	1216	972	-0.409887	6.58658	3.99938	0.0455171	0.761214
Psmd7	ENSMUSG00000039067	2261	ensembl_havana	protein_coding	1044.7	1336.39	979	965.99	1106	978	-0.369244	6.35393	4.00387	0.0453959	0.761214
Rasal1	ENSMUSG00000029602	3539	ensembl_havana	protein_coding	161	137	135	188	272	225	0.42609	3.81139	3.98124	0.0460097	0.761214
Rasgrf2	ENSMUSG00000021708	9237	ensembl_havana	protein_coding	85	67	81	104	169	122	0.518543	2.9877	3.98445	0.0459221	0.761214
Scd1	ENSMUSG00000037071	4836	ensembl	protein_coding	198	185	146	243	222	419	0.528608	4.15453	3.97653	0.0461385	0.761214
Sptbn5	ENSMUSG00000074899	11662	havana	processed_transcript	14.96	9.9	17.48	33.2	26.28	29.47	0.846859	0.844013	3.97061	0.046301	0.761214
Ttc32	ENSMUSG00000066637	2107	ensembl_havana	protein_coding	80	87	83	55	80	66	-0.552494	2.55837	3.9816	0.0459997	0.761214
Ubxn8	ENSMUSG00000052906	2928	ensembl_havana	protein_coding	301	321	257	273	262	246	-0.390929	4.41443	3.97778	0.0461044	0.761214
Prdx5	ENSMUSG00000024953	2139	ensembl_havana	protein_coding	894.71	1324.98	847.99	846.76	925.01	935.28	-0.407877	6.2068	3.96816	0.0463685	0.761364
1600010M07Rik	ENSMUSG00000101585	1729	havana	antisense	198	228.05	208.17	273	352.59	349	0.385044	4.33798	3.93787	0.0472104	0.762346
AC133103.1	ENSMUSG00000079190	1473	ensembl	protein_coding	30	19	34	19	24	10	-0.8802	0.913587	3.94663	0.0469655	0.762346
Bhlhe41	ENSMUSG00000030256	6720	ensembl_havana	protein_coding	80.56	49.92	73.41	64.17	48.25	30.35	-0.72498	2.20027	3.95264	0.046798	0.762346
Ddx60	ENSMUSG00000037921	8684	ensembl_havana	protein_coding	176	125	156	196	356	205	0.479433	3.9196	3.93697	0.0472357	0.762346
Gm38228	ENSMUSG00000103945	1293	havana	TEC	30	4	19	36	60	31	1.02043	1.24428	3.93747	0.0472218	0.762346
Idh2	ENSMUSG00000030541	2588	ensembl_havana	protein_coding	1370	1964	1455	1361	1373	1490	-0.406787	6.85084	3.94239	0.0470837	0.762346
Ighv1-83	ENSMUSG00000105757	351	havana	IG_V_pseudogene	2	100	14	14	6	20	-1.73686	1.12421	3.93798	0.0472073	0.762346
Map7	ENSMUSG00000019996	7935	ensembl_havana	protein_coding	213.61	254	215.62	188.52	201.54	212.17	-0.409039	4.04878	3.94945	0.0468868	0.762346
Mcee	ENSMUSG00000033429	956	ensembl_havana	protein_coding	84	147	105	75	102	91	-0.566081	2.97502	3.94893	0.0469012	0.762346
Pla2g7	ENSMUSG00000023913	2905	ensembl_havana	protein_coding	409.39	339.14	522.04	415.35	393.49	261.84	-0.47491	4.9146	3.96003	0.0465929	0.762346
Ppid	ENSMUSG00000027804	4638	ensembl_havana	protein_coding	1225	1402	1240	1142	1326	1090	-0.351859	6.56502	3.959	0.0466215	0.762346
Rcn1	ENSMUSG00000005973	3196	ensembl_havana	protein_coding	335	366	279	262	359	265	-0.380541	4.57417	3.95198	0.0468162	0.762346
Slc2a6	ENSMUSG00000036067	3211	ensembl_havana	protein_coding	270	244	221	314	440	364	0.370798	4.53583	3.94235	0.0470849	0.762346
Tnnt3	ENSMUSG00000061723	1583	ensembl_havana	protein_coding	27	25	23	48	35	65	0.767485	1.55756	3.94554	0.0469958	0.762346
Adgrl1	ENSMUSG00000013033	8587	ensembl_havana	protein_coding	320.31	229.41	230.85	324.73	510.63	378.5	0.400488	4.63542	3.9153	0.0478484	0.767825
Casz1	ENSMUSG00000028977	12224	ensembl_havana	protein_coding	168	111.44	119.37	164	255.35	229.88	0.469453	3.71538	3.92136	0.0476764	0.767825
Ccr6	ENSMUSG00000040899	2320	ensembl_havana	protein_coding	214	144	198	237	396	263	0.443849	4.17952	3.90635	0.0481041	0.767825
Gm47922	ENSMUSG00000112662	963	havana	lincRNA	16	15	17	21	43	36	0.807802	0.989962	3.90578	0.0481204	0.767825
Hdc	ENSMUSG00000027360	6389	ensembl_havana	protein_coding	227	558	343	358	207	274	-0.636333	4.68167	3.90453	0.0481561	0.767825
Rims3	ENSMUSG00000032890	7972	ensembl_havana	protein_coding	55	39	53	35	45	27	-0.69074	1.75928	3.90745	0.0480725	0.767825
Serf1	ENSMUSG00000021643	1300	ensembl_havana	protein_coding	27	41	36	22	27	24	-0.744113	1.26892	3.90847	0.0480432	0.767825
Smarce1	ENSMUSG00000037935	6650	ensembl_havana	protein_coding	1053	1197	1128	1011	1087	1012	-0.34802	6.37306	3.91841	0.0477601	0.767825
Stard10	ENSMUSG00000030688	2419	ensembl_havana	protein_coding	136	356	159	178	113	174	-0.69543	3.86676	3.91016	0.0479951	0.767825
Usp2	ENSMUSG00000032010	4818	ensembl_havana	protein_coding	18	28	18	15	14	12	-0.862736	0.575221	3.90627	0.0481063	0.767825
Gm45542	ENSMUSG00000109785	438	havana	antisense	6.78	8.14	9.64	16.12	15.78	23.73	0.943241	0.207628	3.89339	0.0484766	0.77
Mgl2	ENSMUSG00000040950	2094	ensembl_havana	protein_coding	22	102	78	51	37	35	-0.94471	2.12544	3.8968	0.0483781	0.77
Paqr3	ENSMUSG00000055725	7566	ensembl_havana	protein_coding	40.7	15.64	19.7	39.43	52.69	61.75	0.795713	1.5858	3.89169	0.0485255	0.77
Serpinb1b	ENSMUSG00000051029	1926	ensembl_havana	protein_coding	11	10	8	14	23	27	0.901022	0.388352	3.89561	0.0484124	0.77
Ablim1	ENSMUSG00000025085	11949	ensembl_havana	protein_coding	421	237	429	549	532	673	0.469954	5.15677	3.85766	0.0495192	0.77096
Angptl4	ENSMUSG00000002289	3286	ensembl_havana	protein_coding	21	54	39	32	16	22	-0.91283	1.33563	3.87982	0.0488699	0.77096
Anp32b	ENSMUSG00000028333	1716	ensembl_havana	protein_coding	4458.99	5783	4632.54	4264	4490.07	4180.01	-0.42927	8.47451	3.87179	0.0491041	0.77096
Arpin	ENSMUSG00000039043	2277	ensembl_havana	protein_coding	252	282	202	310	425	397	0.388145	4.54817	3.86005	0.0494488	0.77096
Cdh22	ENSMUSG00000053166	3702	ensembl_havana	protein_coding	11	7	12	19	26	20	0.872575	0.416787	3.87479	0.0490166	0.77096
Fbxl18	ENSMUSG00000066640	12927	ensembl_havana	protein_coding	169	138	134	209	268	214	0.417332	3.83144	3.86628	0.0492657	0.77096
Flcn	ENSMUSG00000032633	4322	ensembl_havana	protein_coding	425	389	353	527	654	559	0.346535	5.18564	3.86056	0.0494339	0.77096
Gm15512	ENSMUSG00000087639	2257	havana	antisense	44.77	28.37	49.19	60.63	132.38	53.42	0.746256	2.22644	3.86539	0.0492918	0.77096
Igsf3	ENSMUSG00000042035	8479	ensembl_havana	protein_coding	165	92	123	187	278	171	0.506929	3.66867	3.88061	0.0488468	0.77096
Msrb1	ENSMUSG00000075705	1258	ensembl_havana	protein_coding	319	533	363	344	357	348	-0.440971	4.86357	3.8858	0.0486962	0.77096
Naa50	ENSMUSG00000022698	4648	ensembl_havana	protein_coding	1984	1783	1790	1579	1854	1631	-0.362635	7.07968	3.87229	0.0490894	0.77096
Nudc	ENSMUSG00000028851	1425	ensembl_havana	protein_coding	1503	2387	1530	1462	1562	1637	-0.445383	7.0123	3.86146	0.0494073	0.77096
Pglyrp2	ENSMUSG00000079563	2238	ensembl	protein_coding	248	170	200	296	352	298	0.387428	4.29592	3.85878	0.0494864	0.77096
Phlda3	ENSMUSG00000041801	1559	ensembl_havana	protein_coding	35	31	22	23	21	15	-0.790829	1.01682	3.85815	0.0495048	0.77096
Polr2i	ENSMUSG00000019738	1212	ensembl_havana	protein_coding	160	186.13	134.16	114.95	142.16	149.77	-0.467903	3.51695	3.8632	0.0493563	0.77096
Sesn1	ENSMUSG00000038332	3982	ensembl_havana	protein_coding	396	310	401	490	655	542	0.371565	5.12725	3.8713	0.0491186	0.77096
Dip2a	ENSMUSG00000020231	8215	ensembl_havana	protein_coding	212	169	156	251	328.92	249.95	0.397615	4.0998	3.84731	0.0498257	0.771348
Frmd5	ENSMUSG00000027238	7546	ensembl_havana	protein_coding	256	220	189	304	422	297	0.387863	4.4002	3.84697	0.0498359	0.771348
Gm26541	ENSMUSG00000097889	3973	ensembl	lincRNA	196.9	180.27	170.22	238.69	326.67	274	0.382455	4.12187	3.85259	0.0496694	0.771348
Gm44949	ENSMUSG00000108655	1450	havana	antisense	12.28	10.21	17.37	21.69	33.57	28.69	0.827248	0.758948	3.84708	0.0498326	0.771348
Set	ENSMUSG00000054766	4070	ensembl_havana	protein_coding	3685	4405	3870	3415	3695	3442	-0.409437	8.16847	3.84851	0.0497903	0.771348
Slc9a8	ENSMUSG00000039463	9095	ensembl_havana	protein_coding	506	466	488	568	900	763	0.369782	5.52329	3.84328	0.0499456	0.772142
Gm15821	ENSMUSG00000081512	1210	havana	protein_coding	42.86	39.04	41.53	53.73	111.08	66.34	0.650914	2.17803	3.83867	0.0500833	0.773366
Gdf11	ENSMUSG00000025352	4062	ensembl_havana	protein_coding	27	13	20	29	53	40	0.780892	1.26534	3.82752	0.0504174	0.776965
Maged2	ENSMUSG00000025268	3239	ensembl_havana	protein_coding	40	36	38	33	24	23	-0.72397	1.39651	3.82697	0.050434	0.776965
Rrp15	ENSMUSG00000001305	3239	ensembl_havana	protein_coding	252	417	274	238	305	275	-0.441888	4.49848	3.82332	0.0505439	0.777752
Enah	ENSMUSG00000022995	21452	ensembl_havana	protein_coding	67	47	57	51	36	37	-0.672209	1.97399	3.81516	0.0507907	0.779734
Rgs12	ENSMUSG00000029101	8487	ensembl_havana	protein_coding	1628	1380	1394	1853	2720	2149	0.37326	7.11123	3.81644	0.050752	0.779734
Gm29585	ENSMUSG00000100548	1447	havana	antisense	21.37	21.96	35.75	7.93	19.59	22.77	-0.900242	0.847894	3.80695	0.0510403	0.780178
Hmcn2	ENSMUSG00000055632	16073	ensembl_havana	protein_coding	40	26	20	41	70	55	0.713699	1.70782	3.80645	0.0510557	0.780178
Il15	ENSMUSG00000031712	2261	ensembl_havana	protein_coding	86	80	75	130	122	143	0.493008	3.01929	3.81114	0.0509129	0.780178
Scel	ENSMUSG00000022123	2503	ensembl_havana	protein_coding	193	92	186	135	132	99	-0.585474	3.44065	3.8083	0.0509993	0.780178
4931406P16Rik	ENSMUSG00000066571	8239	ensembl_havana	protein_coding	356.98	262.56	343.78	465.51	528.16	465.31	0.37071	4.92612	3.79409	0.0514337	0.780332
6530409C15Rik	ENSMUSG00000043340	2013	ensembl_havana	antisense	27.22	19.13	19.93	27.32	56.3	48.59	0.751169	1.38224	3.79327	0.0514589	0.780332
Acpp	ENSMUSG00000032561	7330	ensembl_havana	protein_coding	22	26	30	22	19	9	-0.865095	0.837726	3.79943	0.05127	0.780332
Ethe1	ENSMUSG00000064254	1484	ensembl_havana	protein_coding	92	183	103	108	89	94	-0.597413	3.1284	3.79342	0.0514545	0.780332
Gm37249	ENSMUSG00000103857	2869	havana	TEC	2.56	5.99	11.84	8.52	32.97	14.74	1.16286	0.13442	3.79573	0.0513833	0.780332
Hspa8	ENSMUSG00000015656	4301	ensembl_havana	protein_coding	35004.2	33393.7	28153.6	25576.1	34000.3	25797.1	-0.410564	11.1744	3.79583	0.0513805	0.780332
Trim7	ENSMUSG00000040350	7597	ensembl_havana	protein_coding	246	149	194.78	252	371	306	0.421374	4.24747	3.79262	0.051479	0.780332
Chdh	ENSMUSG00000015970	6217	ensembl_havana	protein_coding	275	334.42	380.59	283.92	285.21	307.35	-0.406034	4.58753	3.78482	0.0517194	0.780473
Gm16170	ENSMUSG00000086245	3754	havana	antisense	65	24	57	60	142	90	0.744411	2.46609	3.78712	0.0516486	0.780473
Peak1	ENSMUSG00000074305	12351	ensembl_havana	protein_coding	877	419	657	848	1324	986	0.457904	5.98427	3.78466	0.0517245	0.780473
Prodh	ENSMUSG00000003526	7797	ensembl_havana	protein_coding	34	46	36	31	22	28	-0.732423	1.41912	3.78755	0.0516352	0.780473
Clec7a	ENSMUSG00000079293	2638	ensembl_havana	polymorphic_pseudogene	597	445	683	544	454	488	-0.433451	5.36919	3.77797	0.0519316	0.780599
Cnn3	ENSMUSG00000053931	3037	ensembl_havana	protein_coding	115	133.8	84	91	69	100	-0.565181	2.95302	3.77817	0.0519255	0.780599
Rab18	ENSMUSG00000073639	2257	ensembl	protein_coding	925	787	911	803	833	776	-0.345842	6.00726	3.77972	0.0518774	0.780599
Slco5a1	ENSMUSG00000025938	13137	ensembl_havana	protein_coding	512	196	288	434	817	480	0.559017	5.06891	3.77558	0.0520059	0.780599
Tm7sf3	ENSMUSG00000040234	3438	ensembl_havana	protein_coding	343.76	523.49	433.05	375	364.81	403.82	-0.412675	4.97474	3.77487	0.0520281	0.780599
Acy1	ENSMUSG00000023262	2966	ensembl_havana	protein_coding	44	63	40	36	35	36	-0.680409	1.76388	3.76854	0.0522251	0.780895
Mmp14	ENSMUSG00000000957	5960	ensembl_havana	protein_coding	163	232	217	176	205	143	-0.461646	3.87377	3.77039	0.0521675	0.780895
Rab11fip5	ENSMUSG00000051343	6124	ensembl_havana	protein_coding	150	149	146	132	110	130	-0.475362	3.40717	3.77216	0.0521123	0.780895
Akap10	ENSMUSG00000047804	6451	ensembl_havana	protein_coding	675	534	576	784	1035	827	0.33522	5.78998	3.76395	0.0523686	0.781558
Dtx4	ENSMUSG00000039982	5765	ensembl	protein_coding	300	354	336	281	298	318	-0.370704	4.5988	3.76098	0.0524619	0.781558
Gm47135	ENSMUSG00000111837	886	havana	transcribed_unprocessed_pseudogene	70	46	67	69	149	113	0.603221	2.69819	3.75581	0.0526242	0.781558
Gm9531	ENSMUSG00000079225	1080	ensembl_havana	transcribed_processed_pseudogene	19	24	18	12	13	15	-0.830384	0.523152	3.75896	0.0525251	0.781558
Gpx4	ENSMUSG00000075706	1724	ensembl_havana	protein_coding	511	770	554	495	557	573	-0.406142	5.47015	3.75857	0.0525375	0.781558
Ptprv	ENSMUSG00000097993	6987	ensembl_havana	processed_transcript	30	43	38	51	74	80.77	0.649439	2.03295	3.75687	0.0525909	0.781558
Grik5	ENSMUSG00000003378	5168	ensembl_havana	protein_coding	96	71	94	115	167	148	0.48286	3.1275	3.75066	0.0527866	0.782213
Steap3	ENSMUSG00000026389	5715	ensembl_havana	protein_coding	60	165	69	54	72	82	-0.736048	2.71922	3.75098	0.0527766	0.782213
Ltb4r1	ENSMUSG00000046908	1394	ensembl_havana	protein_coding	20	94	49	29	43	30	-0.928169	1.82889	3.74832	0.0528607	0.782433
Bank1	ENSMUSG00000037922	7486	ensembl_havana	protein_coding	250	168	218	286	360	331	0.389673	4.33966	3.74477	0.0529729	0.783217
Ighv12-3	ENSMUSG00000076676	353	ensembl_havana	IG_V_gene	14	39	4	14	7	5	-1.31677	0.27973	3.74009	0.0531216	0.784538
Abhd17b	ENSMUSG00000047368	2475	ensembl	protein_coding	423	345	362	358	360	302	-0.369282	4.78314	3.73608	0.0532493	0.785466
Cmtm7	ENSMUSG00000032436	3455	ensembl_havana	protein_coding	741.86	1499.28	829.6	844.51	792.9	913.84	-0.491601	6.1764	3.73438	0.0533033	0.785466
Abca8a	ENSMUSG00000041828	6272	ensembl_havana	protein_coding	33	13	3	14	2	3	-1.48331	0.0277137	3.69799	0.054478	0.78629
AI480526	ENSMUSG00000090086	4725	havana	lincRNA	40.37	39.67	41.24	61.15	83.94	70.54	0.592532	2.11823	3.71253	0.0540054	0.78629
Bcl2l12	ENSMUSG00000003190	1976	ensembl_havana	protein_coding	121.7	203.04	148.77	220.98	293.52	252.65	0.455753	3.96404	3.71555	0.0539079	0.78629
Bet1	ENSMUSG00000032757	3730	ensembl_havana	protein_coding	319	305	340	293	305	280	-0.362014	4.56303	3.71191	0.0540255	0.78629
Colec12	ENSMUSG00000036103	3322	ensembl	protein_coding	21	16	26	19	8	11	-0.929381	0.531646	3.70254	0.0543297	0.78629
Ebf1	ENSMUSG00000057098	9756	ensembl_havana	protein_coding	34	40	31	59	52	84	0.673809	1.96474	3.69764	0.0544894	0.78629
Gm26603	ENSMUSG00000097857	2861	ensembl	lincRNA	20	5	14	21	35	30	0.90154	0.766815	3.71135	0.0540435	0.78629
Ighv7-4	ENSMUSG00000076668	437	ensembl_havana	IG_V_gene	17	37	276	64	45	45	-1.35391	2.71333	3.71859	0.0538099	0.78629
Il1rl2	ENSMUSG00000070942	6812	ensembl_havana	protein_coding	43	64	72	50	48	33	-0.683029	2.04488	3.69954	0.0544276	0.78629
Mns1	ENSMUSG00000032221	5363	ensembl_havana	protein_coding	684.27	755.95	682.17	657.62	683.23	618.66	-0.341324	5.70543	3.6977	0.0544875	0.78629
Paqr9	ENSMUSG00000064225	8367	ensembl_havana	protein_coding	72	79	75	55	82	37	-0.620973	2.38921	3.7166	0.0538738	0.78629
Ppp1r12b	ENSMUSG00000073557	14983	ensembl_havana	protein_coding	845	553.98	667	835.98	1234.77	1080	0.375049	6.02023	3.71087	0.0540592	0.78629
Ppp1r16b	ENSMUSG00000037754	8844	ensembl_havana	protein_coding	407	253	317	437	599	466	0.388747	4.95149	3.71941	0.0537832	0.78629
Psma8	ENSMUSG00000036743	1693	ensembl	protein_coding	52	83	39	46	49	27	-0.737755	1.97486	3.70277	0.0543221	0.78629
Sem1	ENSMUSG00000042541	3542	ensembl_havana	protein_coding	1802	2280.84	1883	1786	1821	1739.99	-0.384155	7.17666	3.69925	0.0544369	0.78629
Serbp1	ENSMUSG00000036371	20117	ensembl_havana	protein_coding	7528.51	8822.97	7723.09	7042.49	7069.6	6838.54	-0.425308	9.17013	3.71127	0.0540461	0.78629
Slc16a1	ENSMUSG00000032902	4426	ensembl_havana	protein_coding	149	369	187	163	182	208	-0.583129	4.0261	3.70986	0.0540918	0.78629
Trmt11	ENSMUSG00000019792	5308	ensembl_havana	protein_coding	158	179	171	124	178	142	-0.434151	3.61511	3.71592	0.0538959	0.78629
Usp1	ENSMUSG00000028560	3733	ensembl_havana	protein_coding	1657	1723	1589	1544	1631	1391	-0.348106	6.92664	3.69908	0.0544424	0.78629
Mterf1a	ENSMUSG00000040429	3144	ensembl_havana	protein_coding	43	25	50	24	32	27	-0.741296	1.44007	3.69488	0.0545798	0.786735
Fam135a	ENSMUSG00000026153	7773	ensembl_havana	protein_coding	173	121	141	193	305	201	0.444193	3.82718	3.69192	0.0546768	0.78693
Fam171a2	ENSMUSG00000034685	3119	ensembl_havana	protein_coding	16	14	24	9	8	16	-0.930129	0.335707	3.69083	0.0547124	0.78693
Timd4	ENSMUSG00000055546	2173	ensembl_havana	protein_coding	64	53	81	61	43	41	-0.665059	2.18823	3.68513	0.0548998	0.787911
Zfyve28	ENSMUSG00000037224	5756	ensembl_havana	protein_coding	78	39	81	102.94	144.95	105.93	0.59835	2.80628	3.68681	0.0548445	0.787911
Dut	ENSMUSG00000027203	2410	ensembl_havana	protein_coding	733	1284	698	723	809	798	-0.449868	6.01369	3.68216	0.0549977	0.788459
Gm44659	ENSMUSG00000109214	436	havana	lincRNA	35	13	23	34	74	40	0.809741	1.5092	3.67798	0.0551357	0.789581
Selenon	ENSMUSG00000050989	3619	ensembl_havana	protein_coding	165	209	172.99	162	168	144	-0.434385	3.72067	3.67435	0.0552557	0.790443
Asns	ENSMUSG00000029752	2735	ensembl_havana	protein_coding	170	401	164	204	160	193	-0.61563	4.0692	3.65869	0.0557775	0.790761
Bsg	ENSMUSG00000023175	1814	ensembl_havana	protein_coding	1630	2353	1747	1664	1703	1696	-0.405448	7.11015	3.6592	0.0557604	0.790761
Clcn7	ENSMUSG00000036636	5291	ensembl_havana	protein_coding	518	517	487	643	875	755	0.34281	5.56774	3.657	0.0558342	0.790761
Far2	ENSMUSG00000030303	7313	ensembl_havana	protein_coding	93.67	183.96	132.82	108.13	131.79	89.16	-0.559433	3.26432	3.66342	0.0556193	0.790761
Gm26694	ENSMUSG00000097518	1902	ensembl	lincRNA	20.26	33.26	19.63	2.11	28.61	10.33	-1.1181	0.674361	3.6576	0.0558141	0.790761
Htt	ENSMUSG00000029104	24438	ensembl_havana	protein_coding	1822	1194	1530	1877	3048	2216	0.410449	7.17731	3.65647	0.0558518	0.790761
Iqgap3	ENSMUSG00000028068	11384	ensembl_havana	protein_coding	506	561	418	652	851	728	0.354839	5.53717	3.65575	0.0558761	0.790761
Josd2	ENSMUSG00000038695	2633	ensembl_havana	protein_coding	202	312	216	310	441	399	0.415315	4.55765	3.66467	0.0555775	0.790761
Nfe2l2	ENSMUSG00000015839	3796	ensembl_havana	protein_coding	1282	1100	1137	1080	1206	946	-0.349517	6.42661	3.66406	0.055598	0.790761
Rarg	ENSMUSG00000001288	4261	ensembl_havana	protein_coding	422	350	319	301	388	311	-0.354926	4.73649	3.66138	0.0556876	0.790761
Rorc	ENSMUSG00000028150	3559	ensembl_havana	protein_coding	54	19	38	52	100.73	66	0.734754	2.07453	3.65187	0.0560064	0.790911
Srm	ENSMUSG00000006442	1599	ensembl_havana	protein_coding	363	802	393	387	434	454	-0.520693	5.18753	3.65208	0.0559992	0.790911
Cks2	ENSMUSG00000062248	692	ensembl_havana	protein_coding	275	433	292	319	295	247	-0.43972	4.58325	3.6478	0.0561433	0.791682
Fuk	ENSMUSG00000033703	6255	ensembl_havana	protein_coding	146	124	120	163	247	207	0.425034	3.6615	3.64669	0.0561808	0.791682
1810020O05Rik	ENSMUSG00000089997	1047	havana	lincRNA	22	13	4.76	18.82	22.58	53.93	1.05173	0.871919	3.63787	0.0564791	0.793113
4932422M17Rik	ENSMUSG00000105881	2639	havana	lincRNA	43.91	19.58	34.76	67.75	54.95	63.09	0.70654	1.88785	3.64095	0.0563749	0.793113
Aoah	ENSMUSG00000021322	5925	ensembl_havana	protein_coding	38	78	57	49	42	32	-0.718301	1.9821	3.63142	0.0566984	0.793113
Asprv1	ENSMUSG00000033508	1547	ensembl_havana	protein_coding	147	122	111	171	208	220	0.430697	3.62638	3.63887	0.0564452	0.793113
Cd22	ENSMUSG00000030577	5042	ensembl_havana	protein_coding	1763.45	1402	1650	1903	3252.16	2358.13	0.395599	7.25489	3.63125	0.0567041	0.793113
Dip2b	ENSMUSG00000023026	10256	ensembl_havana	protein_coding	831	594	684	897	1288	986	0.35303	6.03873	3.62799	0.0568153	0.793113
Dlc1	ENSMUSG00000031523	14694	ensembl_havana	protein_coding	45	18	31	26	23	6	-0.982511	1.03721	3.62603	0.0568824	0.793113
Gm21982	ENSMUSG00000094365	3821	havana	processed_transcript	105.69	148.11	62.03	167.95	232.3	150.13	0.567244	3.4425	3.62727	0.05684	0.793113
Hoxa9	ENSMUSG00000038227	5580	ensembl_havana	protein_coding	47	64	55	50	37	35	-0.661368	1.94277	3.62925	0.0567724	0.793113
Tbc1d16	ENSMUSG00000039976	7119	ensembl_havana	protein_coding	665.3	438.85	493.3	690.39	1082.88	704.2	0.394943	5.6603	3.632	0.0566786	0.793113
2010016I18Rik	ENSMUSG00000091575	3697	ensembl_havana	processed_transcript	53.04	25.26	63.87	64.81	99.99	105.06	0.682586	2.39575	3.60434	0.0576289	0.794283
4932442E05Rik	ENSMUSG00000104443	2717	ensembl_havana	TEC	32.87	13.54	35.71	49.8	53.51	57.83	0.743749	1.67067	3.59619	0.0579121	0.794283
Aimp2	ENSMUSG00000029610	1654	ensembl_havana	protein_coding	173.3	275.74	192.36	161	213.73	180.68	-0.446086	3.94463	3.60582	0.0575776	0.794283
Cabp4	ENSMUSG00000024842	1431	ensembl	protein_coding	25	24	27	15	23	15	-0.755212	0.840062	3.58994	0.0581302	0.794283
Ccdc114	ENSMUSG00000040189	6086	ensembl_havana	protein_coding	9	12	13	19	24	28.34	0.828571	0.552645	3.58841	0.0581839	0.794283
Chek1	ENSMUSG00000032113	4635	ensembl_havana	protein_coding	212	233	246	188	233	203	-0.382736	4.07841	3.59317	0.0580174	0.794283
Cul9	ENSMUSG00000040327	12198	ensembl_havana	protein_coding	375	345	317	449	527	570	0.349946	5.01841	3.62014	0.0570841	0.794283
Gm17491	ENSMUSG00000097042	2311	havana	sense_intronic	103	71	95	114	177	153	0.484228	3.16986	3.59072	0.0581031	0.794283
Hmgb1-ps8	ENSMUSG00000097295	626	havana	processed_pseudogene	38	10	17	35	72	35	0.88497	1.4299	3.6085	0.0574851	0.794283
Hras	ENSMUSG00000025499	3733	ensembl_havana	protein_coding	239	355	249	228	258	259	-0.408658	4.35102	3.60081	0.0577514	0.794283
Kcnk12	ENSMUSG00000050138	1936	ensembl	protein_coding	13	60	18	16	12	22	-1.07964	0.9729	3.60082	0.057751	0.794283
Kif13b	ENSMUSG00000060012	13017	ensembl_havana	protein_coding	466	334	462	540	770	613	0.369117	5.31341	3.58543	0.0582883	0.794283
Kif7	ENSMUSG00000050382	4581	ensembl_havana	protein_coding	37	23	20	14	12	25	-0.853443	0.863974	3.60179	0.0577173	0.794283
Mfsd4a	ENSMUSG00000059149	7187	ensembl_havana	protein_coding	354	188	289	384	538.02	392.02	0.427423	4.74189	3.58931	0.0581522	0.794283
Mrps23	ENSMUSG00000023723	1560	ensembl_havana	protein_coding	205	231	210	211	163	182	-0.431439	3.95929	3.61286	0.0573345	0.794283
Nlrp3	ENSMUSG00000032691	4057	ensembl_havana	protein_coding	669	543.82	655	819	1059	882	0.32895	5.85466	3.61904	0.057122	0.794283
Pspc1	ENSMUSG00000021938	5734	ensembl_havana	protein_coding	705	674	618	553	740	567	-0.337119	5.61653	3.60107	0.0577424	0.794283
Rab20	ENSMUSG00000031504	1392	ensembl_havana	protein_coding	113.78	103.12	95.51	95.79	86.35	73.96	-0.504869	2.88938	3.61149	0.0573817	0.794283
Socs2	ENSMUSG00000020027	9531	ensembl_havana	protein_coding	386.19	235.09	240.98	365	540.99	434.56	0.406671	4.77803	3.60753	0.0575186	0.794283
Stap2	ENSMUSG00000038781	2569	ensembl_havana	protein_coding	143	114	78	143	206	202	0.490993	3.47675	3.58613	0.0582639	0.794283
Tnfrsf13c	ENSMUSG00000068105	2048	ensembl_havana	protein_coding	132	155	158	131	132	116	-0.460228	3.4173	3.59484	0.0579592	0.794283
Wdfy4	ENSMUSG00000051506	10552	ensembl_havana	protein_coding	27114	20030	23225	30288	42510	37091	0.40888	11.1279	3.59371	0.0579987	0.794283
Gm19221	ENSMUSG00000113491	1477	havana	processed_pseudogene	29	11	26	32	68	38	0.80967	1.41518	3.57821	0.0585422	0.796154
Oas2	ENSMUSG00000032690	4451	ensembl_havana	protein_coding	378	327	392	499	829	420	0.421168	5.14321	3.57639	0.0586063	0.796154
Sept8	ENSMUSG00000018398	6087	ensembl_havana	protein_coding	339	444	310	317	313	344	-0.388623	4.72986	3.57694	0.0585871	0.796154
Ighv1-82	ENSMUSG00000095127	386	ensembl_havana	IG_V_gene	644	892	1273	1084	559	385	-0.677135	5.98405	3.57222	0.0587536	0.796623
Mpp1	ENSMUSG00000031402	5343	ensembl_havana	protein_coding	458	497	477	423	507	397	-0.343426	5.13924	3.572	0.0587614	0.796623
Aldh2	ENSMUSG00000029455	5126	ensembl_havana	protein_coding	2058	2809	1817	1922	1775	2087.91	-0.426651	7.31945	3.5678	0.0589103	0.797471
Ldlrad3	ENSMUSG00000048058	6023	ensembl_havana	protein_coding	246	192	247	201	186	214	-0.408979	4.05142	3.56526	0.0590004	0.797471
Psmc1	ENSMUSG00000021178	1933	ensembl_havana	protein_coding	1062	1426	1173	1137	1167	1027	-0.364395	6.48277	3.56514	0.0590049	0.797471
A930037H05Rik	ENSMUSG00000109408	9082	havana	processed_transcript	53.9	28.54	37.19	51.27	105.58	68.18	0.66515	2.13674	3.55327	0.059428	0.79994
Ajm1	ENSMUSG00000029419	5020	ensembl_havana	protein_coding	38	19.58	40	62	61.83	59	0.679747	1.86819	3.55581	0.0593374	0.79994
Kiz	ENSMUSG00000074749	2278	ensembl_havana	protein_coding	254	237	223	210	206	225	-0.376322	4.12295	3.55769	0.05927	0.79994
Ptafr	ENSMUSG00000056529	3637	ensembl_havana	protein_coding	471	348	402	506	685	637	0.35021	5.25231	3.55323	0.0594296	0.79994
Fut10	ENSMUSG00000046152	5007	ensembl_havana	protein_coding	13	17	16	12	10	7	-0.883672	0.146111	3.54691	0.0596565	0.800548
Ighv1-7	ENSMUSG00000095200	388	ensembl_havana	IG_V_gene	116	135	177	345	206	183	0.56771	3.8884	3.54702	0.0596525	0.800548
L3mbtl4	ENSMUSG00000041565	6080	ensembl_havana	protein_coding	11	6	11	29	17	16	0.93074	0.357223	3.54741	0.0596386	0.800548
Ccnc	ENSMUSG00000028252	5115	ensembl_havana	protein_coding	333	258.07	307.04	277	316.56	207	-0.395266	4.44345	3.53976	0.059914	0.801062
Gramd1b	ENSMUSG00000040111	10075	ensembl_havana	protein_coding	530	340	473	600	816	643.94	0.382907	5.408	3.537	0.0600139	0.801062
Lat	ENSMUSG00000030742	2767	ensembl_havana	protein_coding	101	94	78	152	118	180	0.511148	3.20388	3.53702	0.0600131	0.801062
Marveld1	ENSMUSG00000044345	4304	ensembl_havana	protein_coding	1765	1532	1489	1935	2930	2395	0.36303	7.22577	3.53577	0.0600584	0.801062
Myo6	ENSMUSG00000033577	12078	ensembl_havana	protein_coding	142	119	131	200	229	183	0.413644	3.66434	3.54407	0.0597586	0.801062
Rtn1	ENSMUSG00000021087	4980	ensembl_havana	protein_coding	1012	963	1053	1225	1829	1468	0.336351	6.55591	3.53591	0.0600533	0.801062
Gm37787	ENSMUSG00000103219	585	havana	antisense	30.73	22.44	24.75	40.98	62.42	42.17	0.662103	1.54819	3.53127	0.0602216	0.80123
Gtf2e2	ENSMUSG00000031585	2348	ensembl_havana	protein_coding	489	596	510	513	489	450	-0.359194	5.2878	3.53283	0.0601649	0.80123
H2-M5	ENSMUSG00000024459	2691	ensembl_havana	protein_coding	61	42	73	94	138	81	0.584849	2.63596	3.52874	0.0603135	0.80123
Lmbr1l	ENSMUSG00000022999	4338	ensembl_havana	protein_coding	356	289	280	388	523	471	0.348269	4.85156	3.52967	0.0602799	0.80123
Igkv3-7	ENSMUSG00000076598	359	ensembl_havana	IG_V_gene	264	126	287	268	64	69	-0.917758	3.83569	3.52241	0.0605444	0.802684
Trio	ENSMUSG00000022263	23395	ensembl_havana	protein_coding	876	723	765	952	1424	1131	0.330694	6.19226	3.52241	0.0605443	0.802684
Chil3	ENSMUSG00000040809	1632	ensembl_havana	protein_coding	10	211	111	78	47	40	-1.23242	2.73753	3.51675	0.0607514	0.802964
Crls1	ENSMUSG00000027357	2082	ensembl_havana	protein_coding	220	218	227	198	226	175	-0.381881	4.02162	3.51403	0.0608512	0.802964
Lypla1	ENSMUSG00000025903	7145	ensembl_havana	protein_coding	979.33	814.39	928.17	896.25	845.41	751.87	-0.346594	6.05936	3.51354	0.0608693	0.802964
Rad23b	ENSMUSG00000028426	5733	ensembl_havana	protein_coding	2981	2908	2924	2671	2699	2598	-0.369104	7.74369	3.51499	0.060816	0.802964
Tpcn2	ENSMUSG00000048677	5256	ensembl_havana	protein_coding	253	253	277	317	452	419	0.36209	4.62721	3.51537	0.0608021	0.802964
Poc1a	ENSMUSG00000023345	3336	ensembl_havana	protein_coding	127	210	119	118	131	126	-0.510623	3.42805	3.51018	0.0609929	0.803407
Xlr	ENSMUSG00000054626	2333	ensembl_havana	protein_coding	49	39	40	95	65	68	0.624886	2.2067	3.50932	0.0610244	0.803407
Rps24-ps3	ENSMUSG00000081049	402	havana	processed_pseudogene	143	209	210	151	107	192	-0.538322	3.72177	3.50752	0.0610909	0.803481
Gm2682	ENSMUSG00000115681	2068	havana	lincRNA	15	3	12	20	19	29	0.956665	0.459619	3.50367	0.0612331	0.804146
Ubtd1	ENSMUSG00000025171	1527	ensembl	protein_coding	83	111	90	84	73	72	-0.532014	2.7481	3.50286	0.061263	0.804146
Batf	ENSMUSG00000034266	1406	ensembl_havana	protein_coding	200	271	226	179	242	204	-0.396247	4.08481	3.49608	0.0615143	0.80592
Comt	ENSMUSG00000000326	2532	ensembl_havana	protein_coding	77	111	88	74	74	76	-0.5282	2.71014	3.49198	0.0616667	0.80592
Dbi	ENSMUSG00000026385	1422	ensembl_havana	protein_coding	481	838	469	461	571	518	-0.440276	5.41692	3.48724	0.0618437	0.80592
Dnmbp	ENSMUSG00000025195	8264	ensembl_havana	protein_coding	443	423	387	542	686	613	0.323909	5.27623	3.48666	0.0618651	0.80592
Erg	ENSMUSG00000040732	3466	ensembl_havana	protein_coding	64	96	66	69	48	54	-0.614968	2.39156	3.48702	0.0618517	0.80592
Exosc3	ENSMUSG00000028322	1324	ensembl_havana	protein_coding	378	549	426	368	422	432	-0.378988	5.0443	3.48973	0.0617507	0.80592
Gpsm2	ENSMUSG00000027883	3909	ensembl_havana	protein_coding	85.37	174.09	94.69	89.32	93.03	96.58	-0.573005	3.04558	3.4832	0.0619946	0.80592
Kcnmb4os2	ENSMUSG00000085837	2025	ensembl_havana	antisense	11	23	24.03	17	9	9	-0.942254	0.426355	3.48475	0.0619368	0.80592
Tmc4	ENSMUSG00000019734	4280	ensembl_havana	protein_coding	83.37	73.85	102	104.15	154.9	176.47	0.508358	3.13707	3.48285	0.0620079	0.80592
Tmem106a	ENSMUSG00000034947	3138	ensembl_havana	protein_coding	430	437	431	344	527	322	-0.366273	4.98692	3.4904	0.0617256	0.80592
Atf1	ENSMUSG00000023027	3060	ensembl_havana	protein_coding	803	825	737	749	721	735	-0.321688	5.86815	3.44597	0.063406	0.80914
Bcat2	ENSMUSG00000030826	3900	ensembl_havana	protein_coding	595.92	741.67	542.85	813.8	990.31	984.51	0.337944	5.86943	3.45571	0.0630335	0.80914
Bicra	ENSMUSG00000070808	7941	ensembl_havana	protein_coding	830	493	703.97	908	1089.97	1081	0.37722	5.99528	3.44554	0.0634227	0.80914
Dbndd2	ENSMUSG00000017734	4389	ensembl_havana	protein_coding	37.67	23.8	47.07	74.66	60.92	64.87	0.663468	2.00767	3.42336	0.06428	0.80914
Eid1	ENSMUSG00000091337	1691	ensembl_havana	protein_coding	2003.85	2016.76	2046.9	1844.77	1907.92	1802.69	-0.352956	7.21355	3.45767	0.062959	0.80914
Gbp4	ENSMUSG00000079363	7494	ensembl_havana	protein_coding	788	435	570	867	1055	813	0.384498	5.81914	3.42677	0.0641475	0.80914
Gm12758	ENSMUSG00000085105	5232	havana	antisense	35.02	6.44	20.22	37.49	47.84	45.69	0.86421	1.34522	3.44896	0.0632916	0.80914
Gm12966	ENSMUSG00000070729	810	ensembl_havana	processed_pseudogene	34	39	50	29	32	30	-0.667389	1.52847	3.44148	0.0635786	0.80914
Gm27390	ENSMUSG00000098850	176	ensembl	misc_RNA	27.94	33.52	30.63	24.57	21.51	19.36	-0.714114	1.11245	3.46192	0.0627972	0.80914
Gm28037	ENSMUSG00000098371	611	havana	processed_transcript	695.12	366.28	394.19	446.19	499.01	246.31	-0.506678	5.07775	3.44611	0.0634007	0.80914
Gm28417	ENSMUSG00000100280	2409	havana	processed_transcript	106	74.37	85.44	113.43	151.26	168.35	0.475014	3.14526	3.43182	0.0639517	0.80914
Gm29017	ENSMUSG00000101586	2092	havana	antisense	16.53	6.22	8.22	18.5	30.49	18.37	0.880712	0.455506	3.45454	0.0630784	0.80914
Gm49125	ENSMUSG00000115148	1295	havana	TEC	74	15	72	72	172	101	0.839724	2.66442	3.43612	0.0637853	0.80914
Ighv1-22	ENSMUSG00000094561	351	ensembl_havana	IG_V_gene	414	833	1017	831	356	440	-0.681124	5.67517	3.43513	0.0638236	0.80914
Igkv2-137	ENSMUSG00000076501	501	ensembl_havana	IG_V_gene	490	1101	377	1471	863	1184	0.638352	6.11013	3.43701	0.0637508	0.80914
Jazf1	ENSMUSG00000063568	2536	ensembl_havana	protein_coding	44	35	16	50	71	59	0.696154	1.83049	3.4243	0.0642433	0.80914
Klra17	ENSMUSG00000014543	1192	ensembl_havana	protein_coding	300	206	291	231	268	215	-0.388067	4.27608	3.47421	0.0623323	0.80914
Mrfap1	ENSMUSG00000055302	1648	ensembl_havana	protein_coding	1043	1178	1030	942	1048	1054.97	-0.322502	6.32755	3.44905	0.0632881	0.80914
Ndor1	ENSMUSG00000006471	5835	ensembl_havana	protein_coding	566	427.65	493.05	583.41	908.16	753.6	0.355823	5.5388	3.4219	0.064337	0.80914
Ngfr	ENSMUSG00000000120	3446	ensembl_havana	protein_coding	22	19	27	12	23	11	-0.807805	0.676144	3.42324	0.0642848	0.80914
Npm1	ENSMUSG00000057113	2665	ensembl_havana	protein_coding	9564	11395	10170	9321	9003	9348.98	-0.393323	9.55531	3.45291	0.0631404	0.80914
Pear1	ENSMUSG00000028073	6781	ensembl_havana	protein_coding	65	46.39	61.24	76	104	115.48	0.542393	2.57921	3.43857	0.0636907	0.80914
Phlda1	ENSMUSG00000020205	2205	ensembl_havana	protein_coding	68	76.99	50	48	44	57	-0.604042	2.18384	3.46785	0.0625725	0.80914
Rdh5	ENSMUSG00000025350	2809	ensembl_havana	protein_coding	17	11	16.12	27.99	24	37	0.789823	0.861701	3.44648	0.0633867	0.80914
Ripor2	ENSMUSG00000036006	11662	ensembl_havana	protein_coding	916	666	765	1033	1326	1102	0.329938	6.1801	3.44427	0.0634714	0.80914
Rnf144b	ENSMUSG00000038068	4936	ensembl_havana	protein_coding	922	774	947	1140	1323	1457	0.339688	6.36143	3.44694	0.063369	0.80914
Slc48a1	ENSMUSG00000081534	2751	ensembl_havana	protein_coding	811	1214	794	853	749	879	-0.402803	6.08785	3.43474	0.0638386	0.80914
Sptbn2	ENSMUSG00000067889	8251	ensembl	protein_coding	17.34	10.4	15.22	24.72	30.77	29.89	0.757095	0.808498	3.47198	0.0624167	0.80914
Ssbp1	ENSMUSG00000029911	8360	ensembl_havana	protein_coding	410	466	458	379	422	433	-0.342693	5.03921	3.42372	0.0642662	0.80914
Tma16	ENSMUSG00000025591	7641	ensembl_havana	protein_coding	154	185	150	130	152	146	-0.422192	3.56446	3.4518	0.0631831	0.80914
Tnfrsf9	ENSMUSG00000028965	2722	ensembl_havana	protein_coding	88	71	53	115	126	110	0.50667	2.84043	3.45151	0.0631938	0.80914
U2af1l4	ENSMUSG00000078765	1656	ensembl_havana	protein_coding	274.45	326.14	255.9	222.93	270.16	285.16	-0.368113	4.38882	3.44717	0.0633602	0.80914
Wipi1	ENSMUSG00000041895	4410	ensembl_havana	protein_coding	148	151	154	134	153	103	-0.447996	3.44508	3.42304	0.0642924	0.80914
Zmpste24	ENSMUSG00000043207	7145	ensembl_havana	protein_coding	821	713	782	740.23	762	665	-0.320101	5.83885	3.42418	0.064248	0.80914
Gm20743	ENSMUSG00000104117	4171	havana	processed_transcript	11	7	8	20	18.03	17	0.853208	0.220138	3.41778	0.0644977	0.81039
Drap1	ENSMUSG00000024914	1741	ensembl_havana	protein_coding	1104	1512	1027	1036	1005	1196	-0.391649	6.46079	3.41221	0.0647156	0.812356
Aatf	ENSMUSG00000018697	2869	ensembl_havana	protein_coding	542	715	588	553	573	559	-0.358493	5.49839	3.40578	0.0649684	0.812378
Fut8	ENSMUSG00000021065	7902	ensembl_havana	protein_coding	1057	1088	1060	971	1131	923	-0.314776	6.31045	3.40697	0.0649215	0.812378
Igf1r	ENSMUSG00000005533	16791	ensembl_havana	protein_coding	227	290	332	252	268	238	-0.398101	4.3715	3.40279	0.0650861	0.812378
Inava	ENSMUSG00000041605	4977	ensembl_havana	protein_coding	20	11	17	26	37	31.86	0.745577	0.947685	3.40589	0.0649642	0.812378
Ms4a14	ENSMUSG00000099398	4065	havana	protein_coding	35	15	42	21	28	5	-1.00909	1.00972	3.40931	0.0648294	0.812378
Ptma	ENSMUSG00000026238	1462	ensembl_havana	protein_coding	11385	12698	10499	10541	10203	10068	-0.387402	9.70661	3.40407	0.0650357	0.812378
Clic3	ENSMUSG00000015093	1012	ensembl_havana	protein_coding	12	10	8	14	30	20	0.842208	0.397747	3.39737	0.0653003	0.812815
Hps5	ENSMUSG00000014418	6497	ensembl_havana	protein_coding	1871	1445	1745	2204	2850	2595	0.363364	7.30819	3.39724	0.0653056	0.812815
Mt1	ENSMUSG00000031765	1246	ensembl_havana	protein_coding	327	676	356	416	330	369	-0.502776	4.99835	3.39975	0.0652064	0.812815
Disc1	ENSMUSG00000043051	3804	ensembl_havana	protein_coding	121	85	113	132	250	152	0.492959	3.41716	3.39565	0.0653686	0.812834
Gm20517	ENSMUSG00000023984	6495	havana	protein_coding	2.64	23.13	6.48	17.5	27.15	37.75	1.10108	0.65745	3.38832	0.06566	0.815689
Ighv1-5	ENSMUSG00000096499	395	ensembl_havana	IG_V_gene	266	947	226	444	93	276	-0.992801	4.89523	3.38373	0.0658429	0.817194
Ttf2	ENSMUSG00000033222	7672	ensembl_havana	protein_coding	292	328	277	387	553	408	0.348119	4.81193	3.38072	0.065963	0.817461
Tubgcp6	ENSMUSG00000051786	11464	ensembl_havana	protein_coding	559.3	425.27	458.86	588.96	900.43	680.21	0.349869	5.49181	3.3801	0.0659881	0.817461
Zbtb37	ENSMUSG00000043467	18814	ensembl_havana	protein_coding	347.59	129.32	257.51	341.72	599.48	326.56	0.544884	4.63015	3.37469	0.0662052	0.819383
Pole3	ENSMUSG00000028394	2040	ensembl_havana	protein_coding	412	572	447	428	412	450	-0.373975	5.12637	3.37059	0.06637	0.820653
Ighv3-8	ENSMUSG00000076674	394	ensembl_havana	IG_V_gene	159	272	199	303	171	759	0.760295	4.55557	3.36672	0.0665262	0.821816
1810014B01Rik	ENSMUSG00000097412	2652	havana	transcribed_unprocessed_pseudogene	307.48	304.01	294.61	277.62	293.87	266.01	-0.339651	4.4821	3.36063	0.0667726	0.82303
Arhgef9	ENSMUSG00000025656	8776	ensembl_havana	protein_coding	55	34	53	73	81	94	0.577913	2.32669	3.35814	0.0668735	0.82303
Cpne1	ENSMUSG00000074643	4507	ensembl_havana	protein_coding	1180.49	1118.21	1095.38	1669.55	1557.11	1775.41	0.341057	6.72066	3.35963	0.066813	0.82303
Ighv5-6	ENSMUSG00000094951	353	ensembl_havana	IG_V_gene	715	332	162	263	410	198	-0.690307	4.72234	3.36184	0.0667235	0.82303
C920021L13Rik	ENSMUSG00000080727	2553	havana	antisense	35.87	19.21	32.21	35.34	64.75	67.15	0.696404	1.7249	3.35486	0.0670069	0.823139
Rsph1	ENSMUSG00000024033	1164	ensembl	protein_coding	14	25	16	13	13	10	-0.834693	0.389612	3.35638	0.0669452	0.823139
A530030E21Rik	ENSMUSG00000105160	1310	havana	TEC	64	37	48	41	31	37	-0.658785	1.78534	3.34264	0.0675062	0.823179
Ankrd61	ENSMUSG00000029607	2331	ensembl_havana	protein_coding	18.12	8.03	28.19	30.16	53.32	32.37	0.833891	1.17668	3.34108	0.0675703	0.823179
Ap3s1-ps2	ENSMUSG00000094257	579	havana	processed_pseudogene	65	30	29	40	6	21	-1.03482	1.3854	3.3413	0.0675611	0.823179
Fcgr2b	ENSMUSG00000026656	5790	ensembl_havana	protein_coding	707	849	906	722	796	776	-0.335049	5.9269	3.34107	0.0675707	0.823179
Fkbp1a	ENSMUSG00000032966	3857	ensembl_havana	protein_coding	1008	1411	1008	985	1041	1097	-0.360612	6.38759	3.34921	0.0672374	0.823179
Itpr3	ENSMUSG00000042644	8990	ensembl_havana	protein_coding	1595.76	960	1324	1664.92	2324.85	1931	0.376845	6.92933	3.3432	0.0674832	0.823179
Lipo3	ENSMUSG00000024766	3431	ensembl_havana	protein_coding	174	115	194	140	138	128	-0.475704	3.52538	3.34742	0.0673104	0.823179
Nr2c2	ENSMUSG00000005893	14935	ensembl_havana	protein_coding	975.32	413.66	724.82	1004.81	1390.89	1008.82	0.457482	6.0972	3.34479	0.0674179	0.823179
Pold1	ENSMUSG00000038644	4859	ensembl_havana	protein_coding	804	952	666	958	1330	1333	0.346645	6.2366	3.3427	0.0675038	0.823179
Olfml2b	ENSMUSG00000038463	3095	ensembl_havana	protein_coding	8	24	15	16	3	5	-1.14924	0.0890317	3.33649	0.067759	0.82319
Postn	ENSMUSG00000027750	8702	ensembl_havana	protein_coding	31	14	10	17	1	8	-1.2165	0.249213	3.33499	0.0678207	0.82319
Rnf113a1	ENSMUSG00000036537	1223	ensembl_havana	protein_coding	42	47	40	27	33	38	-0.624313	1.60521	3.33733	0.0677243	0.82319
Zfp263	ENSMUSG00000022529	4521	ensembl_havana	protein_coding	1511	1092	1258	1683	2177	1868	0.338717	6.90171	3.33803	0.0676955	0.82319
Tiparp	ENSMUSG00000034640	4358	ensembl_havana	protein_coding	650.9	463	547.93	562.93	483	444.39	-0.370366	5.33598	3.33228	0.0679324	0.82379
Armcx2	ENSMUSG00000033436	4532	ensembl_havana	protein_coding	411	354	399	356	365	353	-0.340305	4.8411	3.33017	0.06802	0.824076
Fkbp1b	ENSMUSG00000020635	1021	ensembl_havana	protein_coding	31	64	44	38	30	31	-0.711342	1.67975	3.3287	0.0680807	0.824076
Plekhg3	ENSMUSG00000052609	11727	ensembl_havana	protein_coding	950	797	744	1069	1331	1213	0.308744	6.25336	3.32676	0.0681609	0.824291
Cxcl13	ENSMUSG00000023078	1150	ensembl_havana	protein_coding	45	36	23	39	8	4	-1.17306	1.10562	3.32261	0.0683333	0.825621
BC031181	ENSMUSG00000036299	1047	ensembl	protein_coding	626	679	584	540	664	567	-0.32502	5.54361	3.31105	0.0688155	0.827737
Cln3	ENSMUSG00000030720	5781	ensembl_havana	protein_coding	774.61	677.21	746.51	884.34	1391.29	999.67	0.331625	6.09041	3.31621	0.0685998	0.827737
Gja1	ENSMUSG00000050953	10257	ensembl_havana	protein_coding	50	78	48	55	35	38	-0.667921	2.01922	3.30927	0.0688902	0.827737
Rnf123	ENSMUSG00000041528	6754	ensembl_havana	protein_coding	1383.93	1368.5	1272.3	1705.75	2122.6	2079.42	0.322883	6.95596	3.31023	0.0688501	0.827737
Samd3	ENSMUSG00000051354	3786	ensembl_havana	protein_coding	25	31	30	39	64	55	0.6318	1.6707	3.31191	0.0687796	0.827737
Sec14l2	ENSMUSG00000003585	3505	ensembl_havana	protein_coding	24	68	13	12	35	14	-1.04488	1.17621	3.30935	0.0688866	0.827737
Zranb2	ENSMUSG00000028180	6759	ensembl_havana	protein_coding	894	824	959	818	965	720	-0.330581	6.04527	3.30792	0.0689468	0.827737
Cby1	ENSMUSG00000022428	1228	ensembl_havana	protein_coding	125	180	123	113	138	115	-0.458837	3.35961	3.30336	0.0691385	0.829286
Akna	ENSMUSG00000039158	5765	ensembl_havana	protein_coding	4470	3498	3498	4925	6410	6191	0.38367	8.49491	3.28809	0.069784	0.833185
Ap1s1	ENSMUSG00000004849	2198	ensembl_havana	protein_coding	354	578	337	339	367	406	-0.417503	4.93316	3.28663	0.0698461	0.833185
BC025920	ENSMUSG00000074862	3306	ensembl_havana	protein_coding	35.91	14.18	37.32	49.5	68.15	50.85	0.708127	1.73512	3.28136	0.0700707	0.833185
Camk2n1	ENSMUSG00000046447	4444	ensembl_havana	protein_coding	17	13	11	30	29	22	0.757076	0.744079	3.28409	0.0699543	0.833185
Cnr2	ENSMUSG00000062585	3982	ensembl_havana	protein_coding	330	346	284	369	538	531	0.347531	4.90705	3.28894	0.0697481	0.833185
Jag2	ENSMUSG00000002799	6965	ensembl_havana	protein_coding	115	144	72	175	163	207	0.504898	3.47196	3.28268	0.0700144	0.833185
Smim13	ENSMUSG00000091264	4483	ensembl_havana	protein_coding	173	171	163	144	160	148	-0.393077	3.62752	3.28082	0.070094	0.833185
Stkld1	ENSMUSG00000049897	2191	ensembl_havana	protein_coding	19	23	22	30	48	43	0.674633	1.2943	3.28432	0.0699447	0.833185
Trrap	ENSMUSG00000045482	20859	ensembl_havana	protein_coding	1612	1009	1312	1640	2443	1903	0.370018	6.94482	3.29065	0.0696756	0.833185
Zc3h12c	ENSMUSG00000035164	6845	ensembl_havana	protein_coding	635	245	423	610	816	696	0.479252	5.4113	3.28898	0.0697462	0.833185
Sumo1	ENSMUSG00000026021	2076	ensembl_havana	protein_coding	956	854	824	760	911	822	-0.307717	6.02756	3.27859	0.070189	0.833565
Bcl3	ENSMUSG00000053175	2475	ensembl_havana	protein_coding	1171	1221.44	959	966	1201	991	-0.315962	6.37041	3.26575	0.0707407	0.834946
C3	ENSMUSG00000024164	5143	ensembl_havana	protein_coding	1536	1594	2112	2231	666	450	-0.820342	6.82189	3.2669	0.070691	0.834946
Glis2	ENSMUSG00000014303	4373	ensembl_havana	protein_coding	85	73	68	106.02	137.14	121.11	0.457887	2.90685	3.2679	0.0706479	0.834946
Gm37494	ENSMUSG00000108621	16543	havana	lincRNA	372	209	359	399	696	420	0.44009	4.92988	3.26559	0.0707474	0.834946
Uvssa	ENSMUSG00000037355	8666	ensembl_havana	protein_coding	568	253	431	611	736	627	0.433101	5.3309	3.26739	0.07067	0.834946
Zfp398	ENSMUSG00000062519	11758	ensembl_havana	protein_coding	738	431	630	756	1071	906	0.369403	5.81931	3.27252	0.0704491	0.834946
Zfp619	ENSMUSG00000068959	5969	ensembl_havana	protein_coding	113	66	96	120	224	124	0.518379	3.21951	3.26772	0.0706556	0.834946
Arhgap10	ENSMUSG00000037148	3084	ensembl_havana	protein_coding	56	77	55	52	52	43	-0.580268	2.14656	3.26261	0.0708764	0.834977
Sfmbt1	ENSMUSG00000006527	8637	ensembl_havana	protein_coding	808	597	641.88	903	1127	966	0.321517	5.97758	3.26367	0.0708303	0.834977
Cnpy4	ENSMUSG00000036968	2399	ensembl_havana	protein_coding	242	301	237	226	253	234	-0.358599	4.25995	3.25951	0.0710105	0.835069
Heatr9	ENSMUSG00000018925	1875	ensembl_havana	protein_coding	36	20	26	33	70	53	0.681668	1.62845	3.26009	0.070985	0.835069
Nhsl1	ENSMUSG00000039835	11348	ensembl_havana	protein_coding	71	43	48	82	88	106	0.549742	2.4883	3.25802	0.0710751	0.835085
Gm29125	ENSMUSG00000101722	3220	havana	lincRNA	38.71	11.06	8.29	35	69.11	27.65	0.948562	1.30985	3.25375	0.0712603	0.835776
H1fx	ENSMUSG00000044927	1217	ensembl_havana	protein_coding	14.94	36	25	15	6	24	-0.960171	0.770021	3.25396	0.0712511	0.835776
D5Ertd605e	ENSMUSG00000106820	1081	havana	lincRNA	22	31	17	10	13	23	-0.826661	0.703144	3.23988	0.0718657	0.836982
Gm16023	ENSMUSG00000086682	2770	havana	processed_transcript	11.68	9.08	8.21	14.52	26.11	19.65	0.811618	0.334748	3.24475	0.0716527	0.836982
Gm2065	ENSMUSG00000102882	2757	havana	TEC	31	13	26	32	86	31	0.822219	1.50427	3.23803	0.0719469	0.836982
Gm44164	ENSMUSG00000107756	2561	havana	TEC	59	11	30	51	94	63	0.822731	1.97718	3.24392	0.071689	0.836982
H2-Q5	ENSMUSG00000055413	1591	ensembl_havana	polymorphic_pseudogene	532	398	371	518	788	636	0.344005	5.33602	3.24315	0.0717226	0.836982
Lyl1	ENSMUSG00000034041	1800	ensembl	protein_coding	326	611	341	345	348	402	-0.44886	4.93181	3.24167	0.0717875	0.836982
Metap2	ENSMUSG00000036112	7654	ensembl_havana	protein_coding	1557	2283	1670	1596	1785	1592	-0.379298	7.06507	3.24158	0.0717916	0.836982
Slc12a9	ENSMUSG00000037344	5020	ensembl_havana	protein_coding	712	614	627	771	1038	1040	0.312537	5.90772	3.23403	0.0721231	0.836982
Sugp2	ENSMUSG00000036054	14428	ensembl_havana	protein_coding	669.83	581	627.77	738.13	1109.96	907.02	0.31276	5.85317	3.23507	0.0720771	0.836982
Tie1	ENSMUSG00000033191	4917	ensembl_havana	protein_coding	30	59	18	24	18	27	-0.841005	1.26488	3.2378	0.0719571	0.836982
Zfp169	ENSMUSG00000050954	8017	ensembl_havana	protein_coding	123	49	95	107	214	151	0.576594	3.2093	3.24309	0.0717252	0.836982
Zfp770	ENSMUSG00000040321	6793	ensembl_havana	protein_coding	356	179	255	346	659	311	0.488203	4.70166	3.2364	0.0720189	0.836982
Hmga1	ENSMUSG00000046711	2125	ensembl_havana	protein_coding	580	751	470	514	555	557	-0.371449	5.45289	3.22568	0.0724916	0.840521
Ighv1-64	ENSMUSG00000094088	405	ensembl_havana	IG_V_gene	478	1230	1081	1084	438	423	-0.717946	5.95919	3.22387	0.0725719	0.840714
Adam22	ENSMUSG00000040537	14348	ensembl_havana	protein_coding	559	300	471	584	897	611	0.414624	5.41022	3.22083	0.0727069	0.841541
Nfil3	ENSMUSG00000056749	2026	ensembl_havana	protein_coding	321	334	215	283	206	259	-0.422198	4.38197	3.21737	0.0728607	0.841847
Tnfrsf11a	ENSMUSG00000026321	5985	ensembl_havana	protein_coding	431	275	337	447	651	480	0.362604	5.03068	3.2182	0.0728236	0.841847
Cd36	ENSMUSG00000002944	3590	ensembl_havana	protein_coding	1227	1163.01	1192.9	1598	1693	1966	0.328796	6.79275	3.21114	0.0731384	0.842189
Fkbp4	ENSMUSG00000030357	2795	ensembl_havana	protein_coding	1522	2559	1564	1425.96	1840	1711	-0.418242	7.08281	3.21371	0.0730235	0.842189
Gm43197	ENSMUSG00000107215	2583	havana	TEC	19	3	16	19	36	30	0.915261	0.744576	3.20957	0.0732089	0.842189
Lmntd2	ENSMUSG00000025500	2128	ensembl_havana	protein_coding	54	52	57	74	108	92	0.509593	2.48214	3.21097	0.0731462	0.842189
Slc6a1	ENSMUSG00000030310	8486	ensembl_havana	protein_coding	52	20	22	10	29	22	-0.856608	1.07658	3.21094	0.0731476	0.842189
1700058P15Rik	ENSMUSG00000089636	413	havana	antisense	18	11	12	22	37	23	0.757389	0.746901	3.2005	0.0736158	0.844664
Kif5a	ENSMUSG00000074657	6990	ensembl_havana	protein_coding	75	66	72	109	122	113	0.463055	2.82914	3.20149	0.0735712	0.844664
Kptn	ENSMUSG00000006021	3341	ensembl_havana	protein_coding	282	302	246	316	491	442	0.350705	4.70045	3.20208	0.0735446	0.844664
Sh3tc1	ENSMUSG00000036553	5735	ensembl_havana	protein_coding	692	634.91	621	764.96	1021.83	1052.96	0.31158	5.90404	3.19863	0.0737	0.844897
2510009E07Rik	ENSMUSG00000043391	6564	ensembl_havana	protein_coding	173	117	113	175	273	190	0.427794	3.70492	3.18361	0.0743804	0.845135
Cacnb3	ENSMUSG00000003352	4010	ensembl_havana	protein_coding	1991	1218	1157	1668	2904	2295	0.418858	7.11572	3.18849	0.0741586	0.845135
Fli1	ENSMUSG00000016087	3486	ensembl_havana	protein_coding	811	701	823	768	710	697	-0.322971	5.85069	3.18304	0.0744063	0.845135
Gm16091	ENSMUSG00000087502	963	havana	processed_transcript	49	23	48	57	98	67	0.641638	2.13193	3.19561	0.0738362	0.845135
Mex3a	ENSMUSG00000074480	5778	ensembl_havana	protein_coding	144.3	102.14	97.14	75.11	125.86	91	-0.470518	3.03367	3.18322	0.0743981	0.845135
Morf4l2	ENSMUSG00000031422	3135	ensembl_havana	protein_coding	1275	1388	1325	1223	1403	1157	-0.307687	6.62937	3.18312	0.0744027	0.845135
Nfatc2	ENSMUSG00000027544	10578	ensembl_havana	protein_coding	1589	1176	1315	1699	2232	2094	0.332303	6.97758	3.1953	0.0738501	0.845135
Nme4	ENSMUSG00000024177	1418	ensembl_havana	protein_coding	107	163	126	101	74	140	-0.545333	3.21576	3.18405	0.0743601	0.845135
Pgm1	ENSMUSG00000029171	2590	ensembl_havana	protein_coding	588	613	527	518	552	543	-0.323892	5.41521	3.17984	0.0745519	0.845135
Polr3gl	ENSMUSG00000028104	1597	ensembl_havana	protein_coding	239	217	262	224	238	189	-0.370488	4.13739	3.19049	0.0740679	0.845135
Ptch1	ENSMUSG00000021466	14185	ensembl_havana	protein_coding	525	306	437	560	742	618	0.367677	5.31501	3.18074	0.0745111	0.845135
Rubcn	ENSMUSG00000035629	7478	ensembl_havana	protein_coding	835.74	576.31	729	886	1173.37	1110.12	0.334722	6.05134	3.18581	0.07428	0.845135
Tpk1	ENSMUSG00000029735	4603	ensembl_havana	protein_coding	191	161	167.11	258	264	255	0.359188	4.03322	3.17988	0.0745503	0.845135
E130102H24Rik	ENSMUSG00000086782	918	havana	lincRNA	17	11	7	17	29	26	0.804286	0.565937	3.17734	0.0746661	0.845704
Bag1	ENSMUSG00000028416	1349	ensembl_havana	protein_coding	1059	1469	1159	1054	1177	1177	-0.344238	6.50171	3.17324	0.0748537	0.846378
Tmem150b	ENSMUSG00000046456	3732	ensembl_havana	protein_coding	187.09	159.76	128.35	211.19	262.42	248.67	0.378157	3.91355	3.1735	0.0748421	0.846378
Dmpk	ENSMUSG00000030409	4330	ensembl_havana	protein_coding	78	46	58	59	30	42	-0.667384	2.05921	3.16144	0.0753966	0.847776
Epg5	ENSMUSG00000039840	9672	ensembl	protein_coding	114	52	91	98	206	144	0.553674	3.14285	3.16747	0.0751186	0.847776
Ldhb	ENSMUSG00000030246	1570	ensembl_havana	protein_coding	93	156	103	106	89	93	-0.510055	3.06219	3.16329	0.075311	0.847776
Nfrkb	ENSMUSG00000042185	11277	ensembl_havana	protein_coding	764	636	635	818	1183	977	0.313709	5.96622	3.1608	0.0754263	0.847776
Plpp1	ENSMUSG00000021759	1750	ensembl_havana	protein_coding	124.36	211.29	159.85	226.87	249.98	313.91	0.442703	4.02216	3.16861	0.0750665	0.847776
Rbm8a	ENSMUSG00000038374	3215	ensembl_havana	protein_coding	1182	1456	1250	1155	1245	1250	-0.319476	6.58822	3.16417	0.0752707	0.847776
Snhg14	ENSMUSG00000100826	26093	havana	processed_transcript	19	21.23	26.72	20.16	13.83	11	-0.789999	0.661694	3.16527	0.0752201	0.847776
Dok3	ENSMUSG00000035711	2459	ensembl_havana	protein_coding	368	425	256	270	359	319	-0.375869	4.67128	3.15939	0.0754912	0.847785
Igkv4-58	ENSMUSG00000095633	358	ensembl_havana	IG_V_gene	74	60	26	118	102	70	0.653458	2.52446	3.15569	0.0756625	0.848987
Igkv4-72	ENSMUSG00000076545	402	ensembl_havana	IG_V_gene	523	734	375	626	387	172	-0.658663	5.19093	3.15421	0.0757313	0.849039
Lman1	ENSMUSG00000041891	6411	ensembl_havana	protein_coding	1022	1100	1101	1043	1110	874	-0.319815	6.31787	3.14066	0.0763628	0.854285
Prelid2	ENSMUSG00000056671	724	ensembl	protein_coding	59	97	75	61	51	69	-0.573695	2.44193	3.14001	0.0763931	0.854285
Trim30b	ENSMUSG00000052749	7527	ensembl_havana	protein_coding	803	540	762	897	1267	992	0.346919	6.03548	3.1403	0.0763796	0.854285
C030034I22Rik	ENSMUSG00000073374	4231	ensembl_havana	lincRNA	54.58	45.72	29.09	31.76	38.89	25.76	-0.646408	1.59316	3.13425	0.0766637	0.855043
Col17a1	ENSMUSG00000025064	5765	ensembl_havana	protein_coding	242	144	259	233	553	305	0.494487	4.42463	3.13306	0.0767197	0.855043
Rab43	ENSMUSG00000030055	5526	ensembl_havana	protein_coding	6198.67	5272.75	4444.84	6755.21	8166.8	9680.59	0.405896	8.97912	3.13491	0.0766328	0.855043
Sesn3	ENSMUSG00000032009	15269	ensembl_havana	protein_coding	1197	659	1002	1319	1750	1304	0.38181	6.49182	3.13517	0.0766204	0.855043
Pla2g12a	ENSMUSG00000027999	3682	ensembl_havana	protein_coding	94	189	104	107	87	113	-0.552922	3.17962	3.12718	0.0769968	0.857121
Rpl23	ENSMUSG00000071415	1770	ensembl_havana	protein_coding	12263	13944	12622	11804	11225	11870	-0.375966	9.88089	3.12498	0.0771007	0.857121
Ywhae	ENSMUSG00000020849	2568	ensembl_havana	protein_coding	6784	7190	6902.39	6207.16	6516.94	6074	-0.377756	8.98458	3.12625	0.0770408	0.857121
4732487G21Rik	ENSMUSG00000097488	2664	havana	lincRNA	46.98	56.27	64.55	92.61	113.07	78.63	0.520938	2.53357	3.12041	0.0773171	0.858499
Cd24a	ENSMUSG00000047139	2580	ensembl_havana	protein_coding	3625	4908	3798	3606	3555	3796	-0.394784	8.21914	3.11963	0.0773545	0.858499
Adgra2	ENSMUSG00000031486	5775	ensembl_havana	protein_coding	1127	805	877	1128	1643	1400	0.33671	6.44096	3.09965	0.0783091	0.859105
Atp2b4	ENSMUSG00000026463	12248	ensembl_havana	protein_coding	445	446	499	428	483	390	-0.32765	5.10475	3.10914	0.0778539	0.859105
Cacna1g	ENSMUSG00000020866	10137	ensembl_havana	protein_coding	15	15	21	23	47	31	0.72842	1.0264	3.09944	0.0783191	0.859105
Cd101	ENSMUSG00000086564	3330	ensembl_havana	protein_coding	219	86	160	227	325	219	0.497498	3.94893	3.10135	0.0782272	0.859105
Cd209d	ENSMUSG00000031495	919	ensembl_havana	protein_coding	162	153	223	132	85	204	-0.566744	3.64627	3.10076	0.0782557	0.859105
Dip2c	ENSMUSG00000048264	8235	ensembl_havana	protein_coding	159	104	155	200	237	215	0.41158	3.75499	3.10342	0.0781279	0.859105
Gm15889	ENSMUSG00000089712	2446	havana	lincRNA	33.92	28.54	25.58	72.27	24.78	76.69	0.793993	1.78679	3.10172	0.0782096	0.859105
Ms4a1	ENSMUSG00000024673	6187	ensembl_havana	protein_coding	289	190	327	320	436	515	0.421485	4.70251	3.10596	0.0780065	0.859105
Nabp2	ENSMUSG00000025374	2507	ensembl_havana	protein_coding	672	859	691	678	668	720	-0.32905	5.77789	3.11308	0.0776659	0.859105
Oser1	ENSMUSG00000035399	2600	ensembl_havana	protein_coding	155	131	148	125	118	134	-0.423663	3.39258	3.10091	0.0782487	0.859105
Pdcd5	ENSMUSG00000030417	2486	ensembl_havana	protein_coding	312	418	310	296	337	321	-0.354446	4.67478	3.10767	0.0779245	0.859105
Tmem38b	ENSMUSG00000028420	3807	ensembl_havana	protein_coding	119	209	141	124	150	125	-0.469381	3.48879	3.105	0.0780523	0.859105
Zfp64	ENSMUSG00000027551	5918	ensembl_havana	protein_coding	223	283	232	240	216	207	-0.376315	4.17416	3.10668	0.0779717	0.859105
Zfyve1	ENSMUSG00000042628	8343	ensembl_havana	protein_coding	390	308	318	412	550	529	0.322852	4.97257	3.10564	0.0780216	0.859105
Afdn	ENSMUSG00000068036	10223	ensembl_havana	protein_coding	1044	646	844	1137	1515	1129	0.345738	6.29793	3.09557	0.0785058	0.859166
Gbe1	ENSMUSG00000022707	5352	ensembl_havana	protein_coding	236	225	241	190	218	237	-0.350977	4.1124	3.09528	0.0785197	0.859166
Slc16a2	ENSMUSG00000033965	4263	ensembl_havana	protein_coding	24	16	16	33	33	39	0.685078	1.11244	3.09593	0.0784883	0.859166
Mdga1	ENSMUSG00000043557	9395	ensembl_havana	protein_coding	39	62	53	42	40	36	-0.612181	1.85987	3.09057	0.0787474	0.860898
Tsc1	ENSMUSG00000026812	11833	ensembl_havana	protein_coding	572	335	415	554	831	632	0.375791	5.37652	3.08931	0.0788082	0.860898
Fgd6	ENSMUSG00000020021	8241	ensembl_havana	protein_coding	284	208	253	329	374	404	0.345977	4.54227	3.08149	0.0791878	0.862906
Plagl1	ENSMUSG00000019817	7819	ensembl_havana	protein_coding	18	13	37	4	26	11	-1.01585	0.61742	3.08149	0.0791879	0.862906
Tfpi	ENSMUSG00000027082	5463	ensembl_havana	protein_coding	47	102	61	59	35	58	-0.676683	2.26711	3.08159	0.0791833	0.862906
Sox4	ENSMUSG00000076431	4795	ensembl_havana	protein_coding	442.26	358.91	357.53	310.3	266.26	440.03	-0.400035	4.80458	3.07809	0.0793538	0.863568
Tmem41a	ENSMUSG00000022856	1360	ensembl_havana	protein_coding	29	57	24	30	21	24	-0.762905	1.33315	3.07757	0.0793792	0.863568
Def6	ENSMUSG00000002257	2672	ensembl_havana	protein_coding	732.76	1057.84	768.28	773.7	781.8	791.09	-0.350933	5.97209	3.07567	0.0794718	0.863864
Akip1	ENSMUSG00000031023	1305	ensembl_havana	protein_coding	158	213	128	139	137	152	-0.442148	3.58251	3.07205	0.0796492	0.864319
AL732309.1	ENSMUSG00000115018	2045	havana	protein_coding	0	16.34	17.95	58.59	13.84	26.4	1.31965	0.876207	3.07022	0.0797385	0.864319
Clec12a	ENSMUSG00000053063	5528	ensembl_havana	protein_coding	1343	2113	1684	1524	1487	1620	-0.377937	6.96846	3.0658	0.0799559	0.864319
D930048N14Rik	ENSMUSG00000052563	3429	ensembl_havana	protein_coding	19	17	15	19	50	33	0.743023	1.03009	3.06562	0.0799646	0.864319
Hba-a1	ENSMUSG00000069919	812	ensembl_havana	protein_coding	176	1224	305	174	616	296	-0.941255	5.16553	3.0715	0.0796762	0.864319
Igkv3-10	ENSMUSG00000076596	365	ensembl_havana	IG_V_gene	144	279	1209	441	288	264	-0.961798	5.12403	3.06441	0.0800242	0.864319
Slc12a2	ENSMUSG00000024597	6520	ensembl	protein_coding	1634	675	1302	1720	2408	1707	0.459921	6.87117	3.06331	0.0800782	0.864319
Tep1	ENSMUSG00000006281	9568	ensembl_havana	protein_coding	1718.19	1225.11	1567.35	1787.52	2975.4	2141.53	0.369874	7.1452	3.06742	0.079876	0.864319
Uba7	ENSMUSG00000032596	6692	ensembl_havana	protein_coding	2244.92	1824	1769	2249.91	3717.86	2850	0.354329	7.50553	3.06283	0.0801022	0.864319
Ppig	ENSMUSG00000042133	8122	ensembl_havana	protein_coding	1687	1623	1849	1582	1678	1529	-0.335749	6.9887	3.06028	0.0802281	0.864919
Stip1	ENSMUSG00000024966	2173	ensembl	protein_coding	1915	2351	1823	1722	2088	1832	-0.342131	7.22264	3.05905	0.0802887	0.864919
Tmem33	ENSMUSG00000037720	8961	ensembl_havana	protein_coding	627	538.64	584.26	520.38	625.56	498.96	-0.320052	5.43501	3.05563	0.0804578	0.866035
Eif2s2	ENSMUSG00000074656	6755	ensembl_havana	protein_coding	1271	1425	1187	1193	1307	1185	-0.30254	6.59127	3.04996	0.080739	0.866447
Erp44	ENSMUSG00000028343	3418	ensembl_havana	protein_coding	1327	1475	1310	1308	1382	1205	-0.304987	6.67378	3.04204	0.0811339	0.866447
Fanca	ENSMUSG00000032815	8761	ensembl_havana	protein_coding	446.15	506.88	356.28	547.76	674.48	710.69	0.334061	5.34419	3.05166	0.0806549	0.866447
Hspa9	ENSMUSG00000024359	3932	ensembl_havana	protein_coding	2853	3767	3041	2869	2875	2989	-0.371126	7.87779	3.04169	0.0811516	0.866447
Mid1ip1	ENSMUSG00000008035	2128	ensembl_havana	protein_coding	287	429	272	290	295	302	-0.380397	4.58947	3.04173	0.0811496	0.866447
Nav1	ENSMUSG00000009418	17303	ensembl_havana	protein_coding	5822.31	3023.63	5018.51	5899.62	9724.68	6952.09	0.461641	8.81409	3.04507	0.0809826	0.866447
Nudt16	ENSMUSG00000032565	2592	ensembl_havana	protein_coding	231	246	225	310	338	393	0.342239	4.45789	3.04561	0.0809556	0.866447
Prkar1b	ENSMUSG00000025855	3810	ensembl_havana	protein_coding	13	27	32	20	19.29	6	-0.905052	0.724058	3.04925	0.0807747	0.866447
Slco2b1	ENSMUSG00000030737	5958	ensembl_havana	protein_coding	30.82	50	35.62	35.95	27	20.98	-0.689873	1.44138	3.04663	0.0809047	0.866447
Ubr2	ENSMUSG00000023977	9814	ensembl_havana	protein_coding	1509	1000	1203	1671	2086	1729	0.33566	6.84202	3.04953	0.0807607	0.866447
Ggh	ENSMUSG00000073987	1965	ensembl_havana	protein_coding	304	279	300	249	346	224	-0.347681	4.44151	3.03803	0.0813346	0.866674
Lmo2	ENSMUSG00000032698	2166	ensembl_havana	protein_coding	1263	1499	1255	1284	1264	1224	-0.314334	6.63628	3.03928	0.0812721	0.866674
Nupr1	ENSMUSG00000030717	2514	ensembl_havana	protein_coding	116	518	101	244	120	65	-0.969981	3.93927	3.03696	0.0813884	0.866674
Zfp871	ENSMUSG00000024298	5376	ensembl_havana	protein_coding	698	270	558	678	1255	657	0.515677	5.66417	3.03603	0.0814351	0.866674
Pkdcc	ENSMUSG00000024247	2712	ensembl_havana	protein_coding	78	111	83	134	162	138	0.43976	3.16392	3.03242	0.0816163	0.867206
Plce1	ENSMUSG00000024998	15998	ensembl_havana	protein_coding	178	122	148	207	224	256	0.39476	3.84131	3.03302	0.0815859	0.867206
Fblim1	ENSMUSG00000006219	4457	ensembl_havana	protein_coding	42	29	59	37	39	14	-0.764932	1.56743	3.02561	0.0819596	0.867689
Mab21l3	ENSMUSG00000044313	3610	ensembl_havana	protein_coding	285	195	130	250	372	334	0.42375	4.28786	3.02711	0.081884	0.867689
Ppat	ENSMUSG00000029246	4421	ensembl_havana	protein_coding	565.5	612.27	464.24	481.87	602.37	461.3	-0.318513	5.34264	3.02992	0.081742	0.867689
Rars	ENSMUSG00000018848	3228	ensembl_havana	protein_coding	1051	1326	1079	972	1198	1073	-0.325822	6.41518	3.02587	0.0819461	0.867689
Smn1	ENSMUSG00000021645	2592	ensembl_havana	protein_coding	350	508	359	394	344	353	-0.377573	4.89122	3.02501	0.08199	0.867689
Ccdc120	ENSMUSG00000031150	4165	ensembl_havana	protein_coding	23	18	23	34	40	43	0.638666	1.26963	3.02029	0.0822288	0.868131
Rasl11b	ENSMUSG00000049907	2161	ensembl_havana	protein_coding	29	27	25	16	19	24	-0.680509	0.949851	3.02092	0.0821971	0.868131
Spn	ENSMUSG00000051457	4681	ensembl_havana	protein_coding	2798	2922	2546	2456	2827	2392	-0.3358	7.66464	3.02245	0.0821194	0.868131
Rnf186	ENSMUSG00000070661	1249	ensembl_havana	protein_coding	61	22	30	42	105	72	0.710143	2.07915	3.01808	0.0823409	0.868621
A730020E08Rik	ENSMUSG00000097924	3895	havana	bidirectional_promoter_lncRNA	15	8	13	22	26	23	0.746239	0.572233	3.01172	0.0826647	0.86976
Ccdc17	ENSMUSG00000034035	2634	ensembl_havana	protein_coding	54.81	53.33	58	72.19	106.38	97.7	0.494323	2.50007	3.00814	0.0828475	0.86976
Ly6i	ENSMUSG00000022586	1156	ensembl_havana	protein_coding	43	53	53	41	47	27	-0.608095	1.81438	3.01123	0.0826897	0.86976
Mical2	ENSMUSG00000038244	15218	ensembl_havana	protein_coding	269	269	234	331	452	351	0.319442	4.57893	3.00692	0.0829094	0.86976
Mov10	ENSMUSG00000002227	5607	ensembl_havana	protein_coding	284	237	230	306	469	343	0.33571	4.54644	3.01076	0.0827137	0.86976
Phlpp2	ENSMUSG00000031732	8449	ensembl_havana	protein_coding	354	222	283	389	494	402	0.352129	4.74691	3.01092	0.0827054	0.86976
Trpm2	ENSMUSG00000009292	12459	ensembl_havana	protein_coding	3291	2155	2704	3330	4565	4580	0.383784	8.00308	3.00893	0.0828069	0.86976
Cbx7	ENSMUSG00000053411	6487	ensembl_havana	protein_coding	498.86	389.73	421.04	548.49	641.68	724.72	0.323145	5.33793	3.00369	0.0830749	0.869817
Cd96	ENSMUSG00000022657	2184	ensembl_havana	protein_coding	61	50	47	82	94	84	0.492175	2.42324	3.00008	0.0832603	0.869817
Cdh17	ENSMUSG00000028217	4474	ensembl_havana	protein_coding	266	169	205	321	472	225	0.430652	4.36931	3.00447	0.0830351	0.869817
Gm10252	ENSMUSG00000110350	832	havana	TEC	187.81	86.75	111.98	146.46	358.72	171.29	0.55401	3.71628	2.99685	0.0834266	0.869817
Gm48837	ENSMUSG00000114536	2849	havana	antisense	34.08	15	23	34.4	50.41	49.83	0.670279	1.44324	3.00281	0.0831204	0.869817
Mcfd2	ENSMUSG00000024150	2612	ensembl_havana	protein_coding	477	647	599	484	594	524	-0.342739	5.40957	2.9989	0.083321	0.869817
Mitf	ENSMUSG00000035158	6196	ensembl_havana	protein_coding	101	57	99	72	78	57	-0.538748	2.60067	2.99529	0.0835072	0.869817
Slc27a2	ENSMUSG00000027359	3754	ensembl_havana	protein_coding	11	12	12	25	25	19	0.745973	0.538149	3.00077	0.0832247	0.869817
Zfp706	ENSMUSG00000062397	4981	ensembl_havana	protein_coding	1456	1591	1429.98	1277	1616	1371	-0.304637	6.79626	2.996	0.0834706	0.869817
Ttll4	ENSMUSG00000033257	11527	ensembl_havana	protein_coding	656	527	590	697	1005.49	875	0.30341	5.76372	2.99203	0.083675	0.870879
Adcy6	ENSMUSG00000022994	6782	ensembl_havana	protein_coding	1117	734	683	960.65	1578	1280.41	0.358337	6.29942	2.9884	0.0838628	0.871461
Ighv1-55	ENSMUSG00000095589	415	ensembl_havana	IG_V_gene	734	1349	1476	806	1000	1247	-0.465781	6.41006	2.9886	0.0838529	0.871461
Mapk8ip3	ENSMUSG00000024163	14558	ensembl_havana	protein_coding	1337.84	974.49	1247.46	1389.89	2161.22	1758.88	0.336265	6.78582	2.98505	0.0840368	0.872584
Maff	ENSMUSG00000042622	2594	ensembl_havana	protein_coding	222	214	162	189	117	193	-0.460783	3.82979	2.98198	0.0841965	0.873555
Lilr4b	ENSMUSG00000112023	5439	ensembl_havana	protein_coding	942	398	578	611	498	493	-0.460639	5.49402	2.97961	0.0843196	0.874146
Dnajc16	ENSMUSG00000040697	6510	ensembl_havana	protein_coding	563	422	442	591	848	665	0.325882	5.46105	2.97648	0.0844827	0.874466
Slc26a11	ENSMUSG00000039908	3610	ensembl_havana	protein_coding	98	90	90	124	140	175	0.433188	3.18766	2.97663	0.084475	0.874466
Arf4	ENSMUSG00000021877	3603	ensembl_havana	protein_coding	579	447	503	477	545	410	-0.321885	5.23841	2.95499	0.0856128	0.87567
Cabin1	ENSMUSG00000020196	12151	ensembl_havana	protein_coding	1613	1388	1346	1856	2336	2168	0.31972	7.0627	2.95749	0.0854803	0.87567
Cerkl	ENSMUSG00000075256	5284	ensembl_havana	protein_coding	21.32	26.94	20.54	51.92	27.18	51	0.71363	1.4081	2.9614	0.0852742	0.87567
Chka	ENSMUSG00000024843	12024	ensembl_havana	protein_coding	784	645	733	870	1268	1016	0.306247	6.05155	2.95762	0.0854739	0.87567
Cracr2a	ENSMUSG00000061414	7824	ensembl_havana	protein_coding	207	158	193	251	317.84	264.29	0.345965	4.12968	2.95502	0.0856112	0.87567
Cyb561d1	ENSMUSG00000048796	5086	ensembl_havana	protein_coding	247	229	252	326	403	340	0.320805	4.49837	2.96166	0.0852603	0.87567
Drosha	ENSMUSG00000022191	5935	ensembl_havana	protein_coding	925	895	870	777	923	878	-0.290937	6.06741	2.95395	0.0856679	0.87567
Gm43667	ENSMUSG00000105135	1095	havana	TEC	44	27	43	28	26	31	-0.642634	1.42721	2.95928	0.0853858	0.87567
Ighv3-6	ENSMUSG00000076672	350	ensembl_havana	IG_V_gene	4106	6116	2457	2278	5702	1916	-0.625318	8.1557	2.95287	0.0857253	0.87567
Nqo2	ENSMUSG00000046949	4042	ensembl_havana	protein_coding	270.97	340.36	269.42	230.74	347.76	235.64	-0.356403	4.43503	2.96024	0.0853351	0.87567
Polr3h	ENSMUSG00000022476	4991	ensembl_havana	protein_coding	211.9	394.35	221.03	246.73	144.05	271.84	-0.525093	4.27548	2.96159	0.0852642	0.87567
Siglecg	ENSMUSG00000030468	4806	ensembl_havana	protein_coding	2680	1808	2154	2611	4355	3217	0.375371	7.70299	2.96078	0.085307	0.87567
Synj2bp	ENSMUSG00000090935	5866	ensembl_havana	protein_coding	642.99	547.67	640.57	565.32	612.46	544.7	-0.315513	5.5038	2.96563	0.0850515	0.87567
Tmem263	ENSMUSG00000060935	4014	ensembl_havana	protein_coding	194.98	147	156	144.55	175.96	122	-0.399043	3.59539	2.95562	0.0855795	0.87567
Zbed6	ENSMUSG00000102049	5007	ensembl_havana	protein_coding	405.29	93.04	249.07	270.1	710.71	429.15	0.665346	4.72203	2.96674	0.084993	0.87567
Zfp318	ENSMUSG00000015597	13804	ensembl_havana	protein_coding	491	273	316	475	621	532	0.367534	5.0789	2.971	0.0847694	0.87567
Zfp72	ENSMUSG00000069184	4157	ensembl_havana	protein_coding	16	17	20	29	49	25	0.705875	1.06233	2.96635	0.0850132	0.87567
Gimap5	ENSMUSG00000043505	4149	ensembl_havana	protein_coding	47.79	43.62	33	65.23	61.85	87	0.566082	2.13162	2.95082	0.0858342	0.876106
4930445N18Rik	ENSMUSG00000097738	1685	ensembl	lincRNA	6	5	11	16	16	15	0.853711	0.0222208	2.94525	0.0861302	0.876213
Fmo2	ENSMUSG00000040170	5609	ensembl_havana	protein_coding	22	21	6	18	3	3	-1.17313	0.118594	2.9472	0.0860266	0.876213
Igsf8	ENSMUSG00000038034	5217	ensembl_havana	protein_coding	346	511	424	364	379	429	-0.357638	4.97659	2.94354	0.0862214	0.876213
Plec	ENSMUSG00000022565	18113	ensembl_havana	protein_coding	940.65	513	682	905.26	1218.43	1086.52	0.360549	6.05717	2.94191	0.0863087	0.876213
Pogk	ENSMUSG00000040596	9586	ensembl_havana	protein_coding	280.17	232.97	250.92	342.72	443.78	334.42	0.319491	4.56408	2.94251	0.0862766	0.876213
Thop1	ENSMUSG00000004929	5059	ensembl_havana	protein_coding	174	368	190	161	215	240	-0.485844	4.11762	2.94376	0.0862096	0.876213
Usp39	ENSMUSG00000056305	2445	ensembl_havana	protein_coding	415	463	419	389	419	415	-0.312131	5.01045	2.94205	0.0863009	0.876213
Igkv4-80	ENSMUSG00000076540	348	ensembl_havana	IG_V_gene	120	562	237	120	257	285	-0.733614	4.35366	2.93882	0.0864741	0.876545
Zfc3h1	ENSMUSG00000034163	7848	ensembl_havana	protein_coding	1041	610	964	1057	1770	1208	0.380883	6.36593	2.93969	0.0864272	0.876545
Arap2	ENSMUSG00000037999	12451	ensembl_havana	protein_coding	2074	970	1512	2265	2613	2218	0.418398	7.18042	2.93232	0.0868224	0.877178
Dclk2	ENSMUSG00000028078	10553	ensembl_havana	protein_coding	88	90	84	129	147	131	0.405982	3.08922	2.93504	0.0866767	0.877178
Gm45188	ENSMUSG00000109282	1369	havana	antisense	28	4	16	16	61	36	0.972976	1.08648	2.92901	0.0870011	0.877178
Gm47827	ENSMUSG00000114438	414	havana	antisense	9	4	12	10	18	28	0.915894	0.215994	2.92958	0.0869703	0.877178
Igkv4-86	ENSMUSG00000076536	378	ensembl_havana	IG_V_gene	453	208	129	607	533	264	0.637057	4.77183	2.92973	0.0869619	0.877178
Selenom	ENSMUSG00000075702	1481	ensembl_havana	protein_coding	62	122	47	57	60	58	-0.624582	2.41618	2.92946	0.0869765	0.877178
Tyw5	ENSMUSG00000048495	2808	ensembl_havana	protein_coding	141.78	140.25	146.7	119.77	138.79	123.48	-0.396981	3.3883	2.93386	0.0867401	0.877178
Abl1	ENSMUSG00000026842	11596	ensembl_havana	protein_coding	2539	1905	1943	2710	3376	3372	0.340581	7.62644	2.91949	0.0875154	0.877677
Atp2a1	ENSMUSG00000030730	3477	ensembl_havana	protein_coding	53.76	57.5	104.43	56.37	45.76	62.53	-0.617476	2.33439	2.92009	0.0874831	0.877677
Cetn4	ENSMUSG00000045031	4032	ensembl_havana	protein_coding	40	35	44	22	31	38	-0.619209	1.49775	2.92256	0.0873493	0.877677
Gga3	ENSMUSG00000020740	6245	ensembl_havana	protein_coding	986	718	853	1035	1535	1181	0.315111	6.29593	2.92604	0.0871611	0.877677
Gm10401	ENSMUSG00000072693	607	ensembl	protein_coding	68.75	57.19	66.89	57.75	49.28	48.22	-0.531	2.20065	2.92502	0.0872162	0.877677
Ntpcr	ENSMUSG00000031851	2673	ensembl_havana	protein_coding	123	162	141	127	116	127	-0.426976	3.36876	2.92121	0.0874223	0.877677
Zscan20	ENSMUSG00000061894	8375	ensembl_havana	protein_coding	207	156	169	216	309	273	0.351297	4.06192	2.92412	0.0872646	0.877677
Slx4	ENSMUSG00000039738	7657	ensembl_havana	protein_coding	517	340	379	536	641	637	0.330215	5.25519	2.91393	0.0878174	0.880038
Bloc1s4	ENSMUSG00000060708	1273	ensembl_havana	protein_coding	169	176	149	141	135	162	-0.393558	3.58941	2.90769	0.0881581	0.880953
Dgat2	ENSMUSG00000030747	3083	ensembl_havana	protein_coding	49	108	81	54	74	61	-0.577307	2.48665	2.90251	0.0884419	0.880953
Fat1	ENSMUSG00000070047	15655	ensembl_havana	protein_coding	11	3	13	20	32	10	0.941403	0.329118	2.90315	0.0884068	0.880953
Gzmb	ENSMUSG00000015437	1436	ensembl_havana	protein_coding	256	168	244	285	302	449	0.411413	4.42396	2.90319	0.0884045	0.880953
Mtmr14	ENSMUSG00000030269	3006	ensembl_havana	protein_coding	790	789	656	972	1103	1134	0.296801	6.09262	2.90875	0.0881002	0.880953
Nucb2	ENSMUSG00000030659	2331	ensembl_havana	protein_coding	825	964	1028	989	781	796	-0.353038	6.11242	2.90474	0.0883194	0.880953
Xbp1	ENSMUSG00000020484	3248	ensembl_havana	protein_coding	3563	3867	3632	3463	3711	2976	-0.352508	8.07978	2.90851	0.0881134	0.880953
Xylb	ENSMUSG00000035769	4106	ensembl_havana	protein_coding	42	54	52	39	41	37	-0.568673	1.82069	2.90624	0.0882375	0.880953
Cd302	ENSMUSG00000060703	1354	ensembl_havana	protein_coding	99	92	120	98	104	52	-0.524896	2.88083	2.89664	0.0887641	0.883497
Cd83	ENSMUSG00000015396	2572	ensembl_havana	protein_coding	3524	2691	2363	3897	3840	5358	0.398499	8.08164	2.89456	0.088879	0.883799
Copz2	ENSMUSG00000018672	2208	ensembl_havana	protein_coding	39	63	33	41	24	32	-0.681345	1.64419	2.8878	0.0892528	0.883799
Homer3	ENSMUSG00000003573	3440	ensembl_havana	protein_coding	102.28	91.82	97.57	72.54	90.14	89.36	-0.440901	2.82083	2.89327	0.0889501	0.883799
Mettl9	ENSMUSG00000030876	4357	ensembl_havana	protein_coding	355.93	429.88	358.85	354.96	358.87	352.95	-0.326872	4.82467	2.88779	0.0892531	0.883799
Timm29	ENSMUSG00000048429	3170	ensembl_havana	protein_coding	363.65	479.55	407.75	358.82	453	365	-0.32529	4.95482	2.88642	0.0893293	0.883799
Tln2	ENSMUSG00000052698	18357	ensembl_havana	protein_coding	50	43	39	58	128	54	0.604675	2.24126	2.89042	0.0891074	0.883799
Zbtb32	ENSMUSG00000006310	2357	ensembl_havana	protein_coding	29	26	37	20	26	23	-0.648848	1.1376	2.88732	0.0892792	0.883799
Zzef1	ENSMUSG00000055670	16450	ensembl_havana	protein_coding	1323	801	1141	1310	2068	1541	0.351351	6.66739	2.89205	0.0890176	0.883799
Adar	ENSMUSG00000027951	8118	ensembl_havana	protein_coding	1714.54	1426.76	1406.9	1926.28	2589.38	2149.39	0.318849	7.12692	2.87342	0.0900531	0.885299
Capg	ENSMUSG00000056737	2529	ensembl_havana	protein_coding	241	352	228	241	240	259	-0.373588	4.32682	2.87413	0.0900135	0.885299
Cdca7	ENSMUSG00000055612	3202	ensembl_havana	protein_coding	425	781	431	448	506	496	-0.405762	5.30556	2.87648	0.0898822	0.885299
Cry1	ENSMUSG00000020038	3340	ensembl_havana	protein_coding	267	241	230	217	251	223	-0.322224	4.19343	2.87929	0.0897253	0.885299
Eif2b3	ENSMUSG00000028683	6520	ensembl_havana	protein_coding	173	240	165	154	192	173	-0.388195	3.81795	2.87056	0.0902137	0.885299
Eif4e	ENSMUSG00000028156	6008	ensembl_havana	protein_coding	826	890	856	772	912	782	-0.293075	6.00409	2.86691	0.0904183	0.885299
Extl3	ENSMUSG00000021978	6063	ensembl_havana	protein_coding	1205	942	1029	1227	1732	1650	0.303713	6.60178	2.87951	0.0897135	0.885299
Gabbr1	ENSMUSG00000024462	7764	ensembl_havana	protein_coding	961	604	971	1117	1587	1131	0.356795	6.31042	2.86564	0.0904898	0.885299
Gm38244	ENSMUSG00000104350	2586	havana	TEC	15	10	15	19	33	26	0.717624	0.695362	2.8709	0.0901943	0.885299
Hadh	ENSMUSG00000027984	4977	ensembl_havana	protein_coding	245	336	256	267	210	267	-0.385703	4.35071	2.8799	0.0896916	0.885299
Hpn	ENSMUSG00000001249	4101	ensembl_havana	protein_coding	26	57	23	22	23	29	-0.74167	1.2922	2.86214	0.0906866	0.885299
Ndrg1	ENSMUSG00000005125	6596	ensembl_havana	protein_coding	413.99	517	444	452.98	427.98	396	-0.33061	5.08761	2.87014	0.0902373	0.885299
Pelo	ENSMUSG00000042275	1600	ensembl_havana	protein_coding	187.29	237.99	158.36	169.02	169.56	180.83	-0.390201	3.82896	2.86244	0.09067	0.885299
Pop7	ENSMUSG00000029715	1081	ensembl_havana	protein_coding	88	124	81	133	164	168	0.434731	3.26439	2.86657	0.0904375	0.885299
Pou2f1	ENSMUSG00000026565	16597	ensembl_havana	protein_coding	516.02	323.82	406.06	543.02	753.16	556.22	0.339351	5.27292	2.87546	0.0899393	0.885299
Rapgef1	ENSMUSG00000039844	7385	ensembl_havana	protein_coding	3644.31	2948.01	2933	3968.01	5660	4676	0.352176	8.21052	2.86875	0.090315	0.885299
Socs5	ENSMUSG00000037104	4392	ensembl	protein_coding	246	190	204	268	368	305	0.322968	4.31066	2.86222	0.0906821	0.885299
Wdr90	ENSMUSG00000073434	8466	ensembl_havana	protein_coding	308	306.74	309	356.6	562	449.25	0.323369	4.84088	2.87793	0.0898014	0.885299
Gm17999	ENSMUSG00000110422	542	havana	processed_pseudogene	32	6	21	32	47	41	0.793595	1.24545	2.86038	0.0907861	0.885616
Gm28048	ENSMUSG00000098650	2746	havana	protein_coding	413.19	336.14	337.34	283.55	376.71	362.94	-0.316962	4.74895	2.85786	0.0909283	0.88606
Pla2g4a	ENSMUSG00000056220	6391	ensembl_havana	protein_coding	296	335	371	308	335	292	-0.332373	4.63494	2.8572	0.0909656	0.88606
Ampd3	ENSMUSG00000005686	5627	ensembl_havana	protein_coding	573.11	551.55	526.45	752.44	868.75	753.3	0.295426	5.65804	2.85333	0.0911851	0.886301
Fam216a	ENSMUSG00000029463	1388	ensembl_havana	protein_coding	91.13	171.28	93.38	94.91	94.52	104.01	-0.50344	3.07938	2.85321	0.0911915	0.886301
Klri1	ENSMUSG00000067610	838	ensembl_havana	protein_coding	683	463	623	753	1119	759	0.332712	5.7765	2.85547	0.0910637	0.886301
2900060B14Rik	ENSMUSG00000107722	616	ensembl_havana	antisense	23	13	23	13	17	11	-0.753168	0.506653	2.84215	0.0918212	0.887394
Aldh1a1	ENSMUSG00000053279	4934	ensembl_havana	protein_coding	49	163	51	55	55	75	-0.733019	2.56178	2.84533	0.0916398	0.887394
Fam129c	ENSMUSG00000043243	3560	ensembl_havana	protein_coding	126	107	121.21	158.19	190	194.7	0.386257	3.50537	2.83373	0.0923038	0.887394
Gpr3	ENSMUSG00000049649	2734	ensembl_havana	protein_coding	18	17	13	12	10	11	-0.753486	0.2396	2.83269	0.0923637	0.887394
Hk1	ENSMUSG00000037012	8532	ensembl_havana	protein_coding	1734.86	2091	1595.92	1625	1628	1754	-0.337066	7.05692	2.83872	0.0920177	0.887394
Hnrnpab	ENSMUSG00000020358	2782	ensembl_havana	protein_coding	5957.93	8145.38	5997.53	5823.78	6080.78	6084.6	-0.386509	8.92674	2.83244	0.0923782	0.887394
Hsp90b1	ENSMUSG00000020048	4032	ensembl_havana	protein_coding	16865.7	17688	19273.9	16098.9	19359	13799	-0.364684	10.3589	2.84457	0.0916834	0.887394
Id3	ENSMUSG00000007872	1791	ensembl_havana	protein_coding	52	51	42	35	47	34	-0.553181	1.79265	2.83444	0.0922627	0.887394
Igkv8-19	ENSMUSG00000096594	370	ensembl_havana	IG_V_gene	669	3749	659	1516	656	915	-0.910149	6.74238	2.83439	0.0922659	0.887394
Mad1l1	ENSMUSG00000029554	3649	ensembl_havana	protein_coding	357	477	338	325	399	367	-0.335521	4.85381	2.84894	0.0914341	0.887394
Nemp2	ENSMUSG00000043015	7078	ensembl_havana	protein_coding	485	385	446	541	795	591	0.311157	5.3399	2.84731	0.0915269	0.887394
Stk35	ENSMUSG00000037885	6195	ensembl_havana	protein_coding	311	229	226	315	476	345	0.33309	4.57081	2.84178	0.0918427	0.887394
Tlr4	ENSMUSG00000039005	5556	ensembl_havana	protein_coding	132	76	123	90	124	56	-0.532219	2.96056	2.83417	0.0922784	0.887394
Tnni2	ENSMUSG00000031097	1497	ensembl_havana	protein_coding	234	327	229	349	474	365	0.350177	4.63229	2.8413	0.0918699	0.887394
Ubxn1	ENSMUSG00000071655	1068	ensembl	protein_coding	1968	2367	1848	1956	1752	1941	-0.348171	7.24177	2.8391	0.0919959	0.887394
Vsig2	ENSMUSG00000001943	1979	ensembl_havana	protein_coding	23	10	10	32	33	20	0.763128	0.803981	2.83563	0.0921947	0.887394
Hprt	ENSMUSG00000025630	1289	ensembl_havana	protein_coding	1158	1431	1149	1054	1372	1138	-0.304984	6.53675	2.82827	0.0926179	0.888529
Tbx3	ENSMUSG00000018604	6624	ensembl_havana	protein_coding	36	13	18	15	16	14	-0.783232	0.652534	2.82805	0.0926308	0.888529
Ebna1bp2	ENSMUSG00000028729	3553	ensembl_havana	protein_coding	699	1023	687	706.01	780	756	-0.332408	5.89228	2.82638	0.0927274	0.888811
Gdpd1	ENSMUSG00000061666	2336	ensembl_havana	protein_coding	24	28	27	27	12	15	-0.749399	0.892049	2.82388	0.0928717	0.889549
Bola3	ENSMUSG00000045160	3211	ensembl_havana	protein_coding	176	275	215	187	201	210	-0.386281	4.02577	2.82246	0.092954	0.889693
Add2	ENSMUSG00000030000	10139	ensembl_havana	protein_coding	56	270	54	57.91	91	102	-0.841421	3.0446	2.8164	0.0933055	0.890307
Chmp2a	ENSMUSG00000033916	1162	ensembl_havana	protein_coding	1441	1731	1366	1313	1500	1480	-0.308726	6.81361	2.81854	0.0931812	0.890307
Gm26724	ENSMUSG00000097090	1650	ensembl	lincRNA	38	9	19	24	68	46	0.815601	1.40985	2.81555	0.0933549	0.890307
Icos	ENSMUSG00000026009	3430	ensembl_havana	protein_coding	30	12	24	27	65	38	0.722785	1.3612	2.81904	0.0931519	0.890307
Leng8	ENSMUSG00000035545	6395	ensembl_havana	protein_coding	3172.71	2080.74	2872.19	3491.6	4663.2	4158.96	0.366932	7.99147	2.8157	0.0933462	0.890307
P4ha1	ENSMUSG00000019916	4114	ensembl_havana	protein_coding	438	383	418	361	470	348	-0.306543	4.94523	2.81415	0.0934364	0.890441
Fam174b	ENSMUSG00000078670	3262	ensembl_havana	protein_coding	34	56	30	29	28.97	32	-0.638057	1.50034	2.81109	0.0936146	0.890854
Fam3c	ENSMUSG00000029672	3713	ensembl_havana	protein_coding	384	373	458	382	404	354	-0.322184	4.91508	2.81126	0.0936051	0.890854
Lamtor2	ENSMUSG00000028062	1218	ensembl_havana	protein_coding	486	713	487	467	566	523	-0.348804	5.37186	2.80994	0.0936819	0.890854
Igkv4-55	ENSMUSG00000096833	379	ensembl_havana	IG_V_gene	958	4378	1415	2351	5151	6215	0.765519	7.97438	2.8041	0.0940235	0.892177
Serpinb2	ENSMUSG00000062345	2349	ensembl_havana	protein_coding	72	42	90	116	62	204	0.699096	2.91066	2.80458	0.0939957	0.892177
Tmem65	ENSMUSG00000062373	6306	ensembl_havana	protein_coding	219	160	204	205	168	134	-0.416228	3.81593	2.80506	0.0939674	0.892177
Cd63	ENSMUSG00000025351	3682	ensembl_havana	protein_coding	408	826	517	513	555	473	-0.417941	5.40083	2.80104	0.0942034	0.893243
Fth1	ENSMUSG00000024661	866	ensembl	protein_coding	16995	19918	18179	16877	15039	17715	-0.3703	10.3889	2.79541	0.0945346	0.893819
Gm44002	ENSMUSG00000108158	594	havana	TEC	2.28	15.53	0	8.56	22.47	18.62	1.20897	-0.0180636	2.79743	0.0944156	0.893819
Pakap	ENSMUSG00000089945	8456	havana	protein_coding	230.98	98.94	85.62	188.76	271.29	229.67	0.51395	3.78573	2.796	0.0944995	0.893819
Tef	ENSMUSG00000022389	7867	ensembl_havana	protein_coding	458	342	311	459	652	518	0.321126	5.09613	2.79562	0.094522	0.893819
Gbp2b	ENSMUSG00000040264	2823	ensembl_havana	protein_coding	24	37	31	27	24	16	-0.682246	1.125	2.79163	0.0947575	0.895286
Cramp1l	ENSMUSG00000038002	7877	ensembl_havana	protein_coding	934	549.97	850	971	1367	1153	0.345676	6.18206	2.77851	0.0955371	0.895499
Fbxo40	ENSMUSG00000047746	5517	ensembl_havana	protein_coding	23	4	13	25	44	18	0.877383	0.783376	2.77914	0.0954992	0.895499
Gtf2ird2	ENSMUSG00000015942	6200	ensembl_havana	protein_coding	247.16	161.09	158.06	234.52	315.33	302.12	0.363454	4.15296	2.77996	0.0954507	0.895499
Ints1	ENSMUSG00000029547	9270	ensembl_havana	protein_coding	1238	1021	929	1207	1785	1626	0.301239	6.60345	2.78157	0.0953549	0.895499
Nrros	ENSMUSG00000052384	4177	ensembl_havana	protein_coding	3128	3119	2659	3555	5294	4486	0.344528	8.11132	2.78121	0.0953758	0.895499
Otud6b	ENSMUSG00000040550	3387	ensembl_havana	protein_coding	429	405	409	372	418	398	-0.292981	4.95634	2.782	0.0953288	0.895499
Polr3a	ENSMUSG00000025280	5828	ensembl_havana	protein_coding	486	399	415	558	715	597	0.293276	5.31117	2.78106	0.0953849	0.895499
Rnaseh2c	ENSMUSG00000024925	1455	ensembl_havana	protein_coding	245.28	459.61	228.63	227.29	283.56	300.22	-0.435439	4.4849	2.78163	0.0953509	0.895499
Sash1	ENSMUSG00000015305	8568	ensembl_havana	protein_coding	2148.98	1226	1717.95	2222.99	3526.96	2176.96	0.397871	7.33222	2.7895	0.0948836	0.895499
Sfi1	ENSMUSG00000023764	7559	ensembl_havana	protein_coding	444	334	454	464	788	600	0.341664	5.26422	2.78849	0.0949435	0.895499
Slc23a4	ENSMUSG00000029847	3630	ensembl_havana	protein_coding	13	10	12	33	16	21	0.793086	0.558416	2.77757	0.0955931	0.895499
Ubb	ENSMUSG00000019505	1675	ensembl_havana	protein_coding	3479	4138	3122	3034	3403	3433	-0.348412	8.0367	2.78204	0.0953265	0.895499
Scrn1	ENSMUSG00000019124	8613	ensembl_havana	protein_coding	28	15	23	42.79	43.44	34	0.64023	1.30831	2.77512	0.0957393	0.896234
Actg1	ENSMUSG00000062825	2658	ensembl_havana	protein_coding	2635	3351.21	2348.07	3592.03	4414.04	4562.51	0.362424	8.02761	2.76848	0.0961376	0.896615
Atg3	ENSMUSG00000022663	3154	ensembl_havana	protein_coding	1796	1977	1927.93	1672	1930	1784	-0.31368	7.14234	2.7609	0.0965941	0.896615
Epcam	ENSMUSG00000045394	2040	ensembl	protein_coding	183	207	205.04	178	216	150	-0.365234	3.87159	2.76151	0.0965573	0.896615
Gbp7	ENSMUSG00000040253	5614	ensembl_havana	protein_coding	374.22	233.86	308.25	277.24	339.65	214.87	-0.369201	4.48051	2.76765	0.0961871	0.896615
Jchain	ENSMUSG00000067149	2517	ensembl_havana	protein_coding	34518	42811.2	33836	38460	33268	26054	-0.403199	11.3858	2.76341	0.0964427	0.896615
Khnyn	ENSMUSG00000047153	6502	ensembl_havana	protein_coding	1599.9	1104.06	1325.74	1608.56	2401.19	1930.07	0.323309	6.95444	2.76399	0.0964073	0.896615
Nek3	ENSMUSG00000031478	2153	ensembl_havana	protein_coding	37	39	47	28	35	34	-0.576304	1.56215	2.7699	0.0960522	0.896615
Olr1	ENSMUSG00000030162	3572	ensembl_havana	protein_coding	10	42	24	23	14	10	-0.909053	0.791034	2.76165	0.0965486	0.896615
Phax	ENSMUSG00000008301	2223	ensembl_havana	protein_coding	581.98	651.98	564.98	558.91	607.99	539.98	-0.303451	5.4839	2.76682	0.0962374	0.896615
Slc1a4	ENSMUSG00000020142	3926	ensembl_havana	protein_coding	45	51	46	40	38	35	-0.552996	1.76691	2.76582	0.0962974	0.896615
Spred3	ENSMUSG00000037239	6218	ensembl_havana	protein_coding	206	89	135	200.68	260	223	0.44497	3.80499	2.76437	0.0963845	0.896615
Tmtc1	ENSMUSG00000030306	8578	ensembl_havana	protein_coding	16	6	9	30	15	19	0.845421	0.427092	2.7714	0.095962	0.896615
2810455O05Rik	ENSMUSG00000085030	1691	havana	lincRNA	16	16	15	9	12	12	-0.734802	0.221866	2.75424	0.0969972	0.897152
Cyp4f37	ENSMUSG00000062464	2642	ensembl	protein_coding	196	142	219	232	383	250	0.386656	4.15357	2.7502	0.0972424	0.897152
Fkbp9	ENSMUSG00000029781	3314	ensembl_havana	protein_coding	59	80	49	62	43	40	-0.583869	2.14242	2.75288	0.0970795	0.897152
Gbp2	ENSMUSG00000028270	2516	ensembl_havana	protein_coding	859	635	683	700	794	553	-0.314282	5.74797	2.75694	0.0968333	0.897152
Gm11772	ENSMUSG00000085501	532	havana	antisense	41	34	52	37	15	37	-0.712504	1.55109	2.74986	0.0972627	0.897152
Gm49502	ENSMUSG00000116226	2110	havana	TEC	9	2	16	12	37	16	0.981629	0.36531	2.75174	0.0971489	0.897152
Izumo1r	ENSMUSG00000031933	2320	ensembl_havana	protein_coding	15	13	21	11	13	10	-0.75582	0.270558	2.75505	0.0969478	0.897152
Nrde2	ENSMUSG00000021179	4196	ensembl_havana	protein_coding	328	335	336	405	545	498	0.299191	4.94042	2.7542	0.0969992	0.897152
Ppef2	ENSMUSG00000029410	2983	ensembl_havana	protein_coding	143	155	153	159	300	244	0.390569	3.8543	2.75691	0.0968348	0.897152
Eif4ebp1	ENSMUSG00000031490	2196	ensembl_havana	protein_coding	249	448	233	259	257	294	-0.422934	4.48474	2.7461	0.0974919	0.898013
Prss30	ENSMUSG00000024124	1976	ensembl_havana	protein_coding	578	539	507	617	970	783	0.304901	5.63832	2.74669	0.0974559	0.898013
3110082I17Rik	ENSMUSG00000053553	2885	ensembl_havana	protein_coding	101.02	141	80.96	75.35	82.84	111	-0.485957	2.94518	2.73894	0.0979296	0.89836
Bicdl1	ENSMUSG00000041609	6157	ensembl_havana	protein_coding	53	20	42	63	84	59	0.609003	2.04841	2.74133	0.0977831	0.89836
C130026I21Rik	ENSMUSG00000052477	3827	ensembl_havana	protein_coding	58.14	55.63	72.89	79.8	132.94	95.84	0.476476	2.65609	2.73757	0.0980138	0.89836
Cbl	ENSMUSG00000034342	12345	ensembl_havana	protein_coding	4752	2458	4032	4864	7411	5512	0.4242	8.48977	2.73702	0.0980472	0.89836
Fsd2	ENSMUSG00000038663	3985	ensembl_havana	protein_coding	26	19	16	11	22	10	-0.739455	0.551433	2.72887	0.0985492	0.89836
Gm20412	ENSMUSG00000092283	633	havana	processed_transcript	179.18	201.35	243.15	220.77	152.04	168.33	-0.420115	3.91879	2.72792	0.0986079	0.89836
Gtf3c6	ENSMUSG00000019837	2799	ensembl_havana	protein_coding	764	831	719	700	782	750	-0.279603	5.85622	2.74213	0.0977341	0.89836
Hmgb1	ENSMUSG00000066551	5023	ensembl_havana	protein_coding	3207	3671	2896	3016	3154	2862	-0.338305	7.90536	2.74085	0.0978127	0.89836
Itgae	ENSMUSG00000005947	4581	ensembl_havana	protein_coding	559	1129	555	498	871	596	-0.442555	5.74299	2.73945	0.0978988	0.89836
Kyat3	ENSMUSG00000040213	9518	ensembl_havana	protein_coding	90	87	96.88	61.94	85	89	-0.449984	2.7301	2.73095	0.0984208	0.89836
Nek6	ENSMUSG00000026749	10714	ensembl_havana	protein_coding	999.89	997.43	888.41	1242.89	1409.36	1504.92	0.300731	6.4639	2.72777	0.0986171	0.89836
Neu1	ENSMUSG00000007038	3733	ensembl_havana	protein_coding	481	544	457	418	558	441	-0.300892	5.20583	2.73338	0.0982709	0.89836
Sh2d5	ENSMUSG00000045349	3740	ensembl_havana	protein_coding	95	163	91	87	100	107	-0.476735	3.06206	2.73113	0.0984099	0.89836
Snn	ENSMUSG00000037972	2967	ensembl_havana	protein_coding	632	486	538	701	880	807	0.298763	5.66177	2.73087	0.0984255	0.89836
Usp32	ENSMUSG00000000804	7680	ensembl_havana	protein_coding	806	539	664	875	1154	901	0.312942	5.94629	2.73383	0.0982436	0.89836
Xist	ENSMUSG00000086503	17946	havana	lincRNA	9402.85	2967.48	7931.34	9247.82	15846.4	10449.2	0.565555	9.42328	2.72947	0.0985118	0.89836
Arl5c	ENSMUSG00000038352	2073	ensembl_havana	protein_coding	887	704	663	981	1088	1159	0.297293	6.10201	2.72513	0.0987799	0.898493
Mrps12	ENSMUSG00000045948	1040	ensembl_havana	protein_coding	203	346	195	190	230	239	-0.406698	4.17202	2.72423	0.0988356	0.898493
Ndufaf2	ENSMUSG00000068184	2978	ensembl_havana	protein_coding	135	186	123	128	125	134	-0.420704	3.42694	2.72516	0.0987781	0.898493
Igkv4-53	ENSMUSG00000095753	367	ensembl_havana	IG_V_gene	115	415	1421	269	741	183	-1.034	5.35947	2.71573	0.0993638	0.902054
Mrps24	ENSMUSG00000020477	1466	ensembl_havana	protein_coding	176	337.99	203	171.93	199	249.76	-0.439787	4.10789	2.71618	0.0993358	0.902054
1110002J07Rik	ENSMUSG00000097134	2513	havana	lincRNA	7	8	14	12	33	17	0.822147	0.356105	2.67055	0.102221	0.903096
1700021F05Rik	ENSMUSG00000019797	4141	ensembl_havana	protein_coding	92	131	97	88	106	84	-0.436677	2.95665	2.69638	0.100576	0.903096
Aph1c	ENSMUSG00000053040	5205	ensembl_havana	protein_coding	286	241	264	333	403	406	0.300605	4.604	2.68282	0.101436	0.903096
Arhgap35	ENSMUSG00000058230	9147	ensembl_havana	protein_coding	299	169	197	287	379	331	0.358592	4.37968	2.69544	0.100636	0.903096
Asf1a	ENSMUSG00000019857	3638	ensembl_havana	protein_coding	238.49	277.05	184.27	221.36	219.49	197.31	-0.353631	4.10279	2.68542	0.101271	0.903096
Atp4a	ENSMUSG00000005553	3761	ensembl_havana	protein_coding	19	31	10	14	13	13	-0.798048	0.509131	2.69436	0.100704	0.903096
BC005624	ENSMUSG00000026851	3280	ensembl_havana	protein_coding	819	945	864	820	855	836	-0.292688	6.03588	2.6937	0.100746	0.903096
BC024978	ENSMUSG00000078786	7556	ensembl_havana	protein_coding	126.09	101.95	141.45	139.85	246.48	195.94	0.408064	3.58064	2.68852	0.101073	0.903096
Cfap298	ENSMUSG00000022972	1589	ensembl_havana	protein_coding	97.01	173.63	125	122.47	111.52	101.17	-0.465655	3.24921	2.6992	0.100399	0.903096
Ddx10	ENSMUSG00000053289	3128	ensembl_havana	protein_coding	683	726.31	709	672	673	680	-0.289717	5.72637	2.67626	0.101855	0.903096
Dnaja1	ENSMUSG00000028410	8629	ensembl_havana	protein_coding	2507.27	1930.91	1956.35	1918.03	2335.49	1718.21	-0.32656	7.29427	2.67882	0.101691	0.903096
Dnaja2	ENSMUSG00000031701	2975	ensembl_havana	protein_coding	2027	2114	1931	1870	2031	1847	-0.305846	7.23419	2.64412	0.103933	0.903096
Dvl1	ENSMUSG00000029071	4996	ensembl_havana	protein_coding	661	565	534	674	955	896	0.287673	5.74258	2.68452	0.101328	0.903096
Eif2ak4	ENSMUSG00000005102	7457	ensembl_havana	protein_coding	885	633	710	899	1257	1059	0.296284	6.08564	2.65184	0.10343	0.903096
Eml3	ENSMUSG00000071647	4108	ensembl_havana	protein_coding	2049.5	1986.33	1692.27	2396.85	3107.64	2802.15	0.305186	7.45254	2.64696	0.103748	0.903096
Fip1l1	ENSMUSG00000029227	13122	ensembl_havana	protein_coding	1898.67	1693.25	1957.39	1696.83	1852.78	1691.86	-0.310436	7.10357	2.69175	0.100869	0.903096
Gm13710	ENSMUSG00000087362	965	havana	lincRNA	9	25	13	16	3	8	-0.981676	0.138215	2.64121	0.104124	0.903096
Gm29094	ENSMUSG00000100838	664	havana	protein_coding	221.25	178.89	198.48	159.1	229.06	166.05	-0.348108	3.88259	2.67859	0.101705	0.903096
Gm4419	ENSMUSG00000097055	2787	havana	antisense	11.46	8.36	5.08	13.17	17.64	19.45	0.779847	0.123296	2.67464	0.101959	0.903096
Gng12	ENSMUSG00000036402	4727	ensembl_havana	protein_coding	423	641	497	517	470	443	-0.350585	5.2632	2.6785	0.101712	0.903096
Gtf2f2	ENSMUSG00000067995	1467	ensembl_havana	protein_coding	502	587	452	466	513	484	-0.301526	5.261	2.69582	0.100612	0.903096
Hcn3	ENSMUSG00000028051	4154	ensembl_havana	protein_coding	59.31	37.7	46.92	74.96	91.33	71.85	0.497518	2.29581	2.67448	0.101969	0.903096
Hmgn2	ENSMUSG00000003038	3060	ensembl_havana	protein_coding	2312	3404	2344	2334	2468	2549	-0.359929	7.62084	2.69307	0.100785	0.903096
Hmgxb4	ENSMUSG00000034518	5227	ensembl_havana	protein_coding	604	483	483	470	560	474	-0.288703	5.28977	2.6426	0.104033	0.903096
Hspe1	ENSMUSG00000073676	1474	ensembl_havana	protein_coding	714	839	736	602	992.59	576	-0.326465	5.82138	2.64547	0.103845	0.903096
Ift74	ENSMUSG00000028576	2656	ensembl_havana	protein_coding	73	85	64	60	73	54	-0.478232	2.41959	2.70123	0.100271	0.903096
Igkv4-57-1	ENSMUSG00000076555	373	ensembl_havana	IG_V_gene	235	479	1943	818	229	521	-0.974762	5.82118	2.66232	0.10275	0.903096
Igkv4-62	ENSMUSG00000094262	354	ensembl_havana	IG_V_gene	6	194	95	8	93	48	-1.30686	2.55333	2.64146	0.104108	0.903096
Inf2	ENSMUSG00000037679	4871	ensembl_havana	protein_coding	590	529	575	702	925	807	0.288047	5.69173	2.66018	0.102889	0.903096
Ino80d	ENSMUSG00000040865	17713	ensembl_havana	protein_coding	1236.43	616.03	1110	1241	2012	1363.05	0.397332	6.5537	2.68451	0.101329	0.903096
Klra5	ENSMUSG00000030173	1398	ensembl_havana	protein_coding	11	27	16	31	38	34	0.690973	1.07829	2.67777	0.101758	0.903096
Lipe	ENSMUSG00000003123	5886	ensembl_havana	protein_coding	897.49	941.28	700.75	1023.82	1380.27	1253.7	0.294592	6.27429	2.6965	0.100569	0.903096
Mlxip	ENSMUSG00000038342	8326	ensembl_havana	protein_coding	1547	812	1208	1459	2086	1836.83	0.362002	6.79798	2.65202	0.103418	0.903096
Mrpl41	ENSMUSG00000036850	888	ensembl_havana	protein_coding	238	312	233	200	275	257	-0.333474	4.27649	2.65278	0.103369	0.903096
Ms4a4c	ENSMUSG00000024675	1751	ensembl_havana	protein_coding	1080	936	923	900	1152	762	-0.295919	6.19027	2.65226	0.103403	0.903096
Mthfd2l	ENSMUSG00000029376	6645	ensembl_havana	protein_coding	34	28	21	19	22	21	-0.640706	0.993898	2.7039	0.100103	0.903096
Mzb1	ENSMUSG00000024353	905	ensembl	protein_coding	737	1013	611	823	755	537	-0.377824	5.8403	2.71222	0.0995823	0.903096
Oprd1	ENSMUSG00000050511	4021	ensembl_havana	protein_coding	73	49	44	57	124	103	0.532077	2.51219	2.65487	0.103233	0.903096
Paf1	ENSMUSG00000003437	3438	ensembl_havana	protein_coding	1509	1422	1426	1342	1424	1399	-0.289849	6.76256	2.69178	0.100867	0.903096
Pafah2	ENSMUSG00000037366	3616	ensembl_havana	protein_coding	72	114	84	72	84	73	-0.471168	2.70318	2.6818	0.101501	0.903096
Patj	ENSMUSG00000061859	13086	ensembl_havana	protein_coding	178	127	161	189	271	243	0.357868	3.87833	2.65549	0.103193	0.903096
Pdia6	ENSMUSG00000020571	3745	ensembl_havana	protein_coding	3328	4668	3805	3247	4223	3392	-0.359293	8.17294	2.65392	0.103295	0.903096
Pdpr	ENSMUSG00000033624	5028	ensembl_havana	protein_coding	367.87	190.84	293.58	382.59	527.88	384.88	0.371492	4.7458	2.66733	0.102427	0.903096
Pfdn5	ENSMUSG00000001289	1394	ensembl_havana	protein_coding	3542.5	3900.89	3290.04	3105.46	3391.66	3455.18	-0.334891	8.04227	2.70893	0.0997877	0.903096
Pfkfb2	ENSMUSG00000026409	7254	ensembl_havana	protein_coding	100	56	100.1	112	169.07	133.36	0.454429	3.08436	2.66097	0.102838	0.903096
Ppp1r3f	ENSMUSG00000039556	5153	ensembl_havana	protein_coding	23.75	14.58	30.33	30.52	33.67	68.89	0.72552	1.41852	2.6504	0.103524	0.903096
Ppp3cc	ENSMUSG00000022092	2985	ensembl_havana	protein_coding	241	242.99	259	236	241	218	-0.323201	4.20715	2.67819	0.101731	0.903096
Ppp4r1l-ps	ENSMUSG00000055897	12025	ensembl_havana	transcribed_unprocessed_pseudogene	316	178	240	347	390	355	0.351205	4.51967	2.64184	0.104083	0.903096
Prr33	ENSMUSG00000043795	2348	havana	lincRNA	461	247	466	445	835	576	0.410004	5.23273	2.64766	0.103702	0.903096
Psd	ENSMUSG00000037126	7636	ensembl_havana	protein_coding	243	213	190.91	260	379	307	0.313243	4.3201	2.6886	0.101069	0.903096
Rab30	ENSMUSG00000030643	9642	ensembl_havana	protein_coding	493	428	409	585	769	559	0.291307	5.34249	2.65282	0.103366	0.903096
Rbpms	ENSMUSG00000031586	6556	ensembl_havana	protein_coding	279	196	209	233	201	181	-0.365664	4.06207	2.6677	0.102404	0.903096
Rp9	ENSMUSG00000032239	3570	ensembl_havana	protein_coding	584	786.97	572	602	546.03	639	-0.340378	5.57907	2.64855	0.103645	0.903096
Rpf2	ENSMUSG00000038510	1924	ensembl_havana	protein_coding	485	652	617	514	597	538	-0.324671	5.44348	2.68665	0.101193	0.903096
Rpgrip1	ENSMUSG00000057132	12152	ensembl_havana	protein_coding	378.11	161.45	339.03	436.87	503.39	441.88	0.427924	4.82349	2.71089	0.0996655	0.903096
Rwdd4a	ENSMUSG00000031568	3352	ensembl_havana	protein_coding	369	399	401	343	380	388	-0.302913	4.86659	2.66404	0.10264	0.903096
S1pr2	ENSMUSG00000043895	7971	ensembl_havana	protein_coding	104	93	87	74	77	93	-0.440429	2.78131	2.67322	0.102049	0.903096
Sarnp	ENSMUSG00000078427	1360	ensembl_havana	protein_coding	405	546	468	379	500	464	-0.317729	5.13992	2.65718	0.103083	0.903096
Serpinb8	ENSMUSG00000026315	4795	ensembl_havana	protein_coding	173	142	142	212	191	296	0.398658	3.87215	2.68175	0.101504	0.903096
Skap1	ENSMUSG00000057058	7462	ensembl_havana	protein_coding	50	34	41	71	60.84	78.97	0.538484	2.12321	2.69609	0.100595	0.903096
Slc35f2	ENSMUSG00000042195	2716	ensembl_havana	protein_coding	20	21	25	19	8	18	-0.755633	0.652782	2.6632	0.102694	0.903096
Stk32c	ENSMUSG00000015981	2302	ensembl_havana	protein_coding	189	175	152	230	312	224	0.335835	4.01022	2.66178	0.102785	0.903096
Tmed7	ENSMUSG00000033184	8839	ensembl_havana	protein_coding	1892.25	1220.07	1748.84	1569.9	1536.25	1366.18	-0.340454	6.89607	2.67799	0.101744	0.903096
Tns1	ENSMUSG00000055322	16010	ensembl_havana	protein_coding	1079	682	987	1167	1482	1412	0.333147	6.41049	2.64996	0.103552	0.903096
Trir	ENSMUSG00000041203	902	ensembl_havana	protein_coding	1019	1505	928	991	976	1178	-0.355996	6.39868	2.66542	0.102551	0.903096
Wdr86	ENSMUSG00000055235	5034	ensembl_havana	protein_coding	371	388	311	405	553	610	0.319723	5.04681	2.65515	0.103215	0.903096
Zfp366	ENSMUSG00000050919	6382	ensembl_havana	protein_coding	4333	2722.24	3804	4590.99	6020.36	5921	0.37611	8.41391	2.68941	0.101017	0.903096
Znhit1	ENSMUSG00000059518	1860	ensembl_havana	protein_coding	207.98	327.27	224.49	209.46	253.38	230.07	-0.367031	4.22071	2.70754	0.099875	0.903096
5730521K06Rik	ENSMUSG00000116145	1608	havana	TEC	14.89	3.66	12	18	22.75	21	0.781086	0.381535	2.62998	0.104863	0.903482
Adgrf5	ENSMUSG00000056492	9010	ensembl_havana	protein_coding	28	10	11	36	22	38	0.775316	0.976058	2.62929	0.104909	0.903482
Bcl11b	ENSMUSG00000048251	8111	ensembl_havana	protein_coding	61	23	42	75	62	84	0.602449	2.16649	2.63284	0.104674	0.903482
Chordc1	ENSMUSG00000001774	7498	ensembl_havana	protein_coding	1435	976	1268	1091	1347	1048	-0.307974	6.50815	2.6324	0.104703	0.903482
Erlin1	ENSMUSG00000025198	4961	ensembl_havana	protein_coding	1357	1175	1167	1549	1971	1761	0.282981	6.8105	2.63276	0.104679	0.903482
Fads2	ENSMUSG00000024665	1508	ensembl	protein_coding	179	262	146	184	152	172	-0.422864	3.82306	2.63104	0.104793	0.903482
Man2c1os	ENSMUSG00000086728	2157	havana	antisense	5.39	11.87	8.79	15.28	17.93	19.43	0.773273	0.184103	2.63371	0.104617	0.903482
Pdha1	ENSMUSG00000031299	3734	ensembl_havana	protein_coding	1322.78	1253.67	1258.58	1256.74	1265.28	1152.3	-0.285017	6.58106	2.63465	0.104555	0.903482
Ptms	ENSMUSG00000030122	1619	ensembl_havana	protein_coding	6930	7747	6925	6504	6549	6704	-0.352759	9.04458	2.6291	0.104921	0.903482
Sord	ENSMUSG00000027227	2352	ensembl_havana	protein_coding	199	334	228	215	228	243	-0.379113	4.21897	2.63256	0.104693	0.903482
Tmem131l	ENSMUSG00000033767	11726	ensembl_havana	protein_coding	4376	3375	4065	4919	7369	5539	0.352997	8.52463	2.63452	0.104564	0.903482
Gm30211	ENSMUSG00000105646	3078	havana	lincRNA	175	127	170	158	153	98	-0.429971	3.50926	2.6275	0.105027	0.903657
Tmem11	ENSMUSG00000043284	1745	ensembl_havana	protein_coding	234.99	321	234.98	227	236.98	266	-0.341712	4.28808	2.62673	0.105078	0.903657
Fam221b	ENSMUSG00000043633	4413	ensembl_havana	protein_coding	18.1	58	54	33.01	28.73	30.92	-0.723909	1.59144	2.6239	0.105266	0.904095
Gm26841	ENSMUSG00000097722	1787	ensembl	lincRNA	12.12	3.46	12.12	13.86	20.79	22.52	0.804099	0.274888	2.6239	0.105265	0.904095
Sec62	ENSMUSG00000027706	4343	ensembl_havana	protein_coding	1514.97	1267.56	1487	1346	1499.46	1225.96	-0.296991	6.73053	2.61958	0.105553	0.905382
Vezf1	ENSMUSG00000018377	4601	ensembl_havana	protein_coding	103	83	83	118	172	126	0.39284	3.11567	2.62014	0.105515	0.905382
Cmpk1	ENSMUSG00000028719	3420	ensembl_havana	protein_coding	1857	1733	1801	1675	1855	1593	-0.301502	7.06468	2.61221	0.106044	0.905481
Dirc2	ENSMUSG00000022848	5395	ensembl_havana	protein_coding	367	369	398	371	354	343	-0.310438	4.81949	2.61477	0.105873	0.905481
Fmo5	ENSMUSG00000028088	5675	ensembl_havana	protein_coding	315	255	263	353	434	416	0.302077	4.6769	2.61237	0.106033	0.905481
Gspt2	ENSMUSG00000071723	3781	ensembl_havana	protein_coding	13	24	20	17	10	12	-0.760796	0.462549	2.61366	0.105947	0.905481
Jade2	ENSMUSG00000020387	10760	ensembl_havana	protein_coding	952	599	742	982	1266	1076	0.307318	6.132	2.61461	0.105884	0.905481
Lpin1	ENSMUSG00000020593	9665	ensembl_havana	protein_coding	584	482	526	767	801	713	0.295258	5.60465	2.61552	0.105823	0.905481
Smim15	ENSMUSG00000071180	2208	ensembl_havana	protein_coding	468	446	485	439	489	411	-0.292997	5.12784	2.6158	0.105804	0.905481
Kifap3	ENSMUSG00000026585	4012	ensembl_havana	protein_coding	195	220	180	186	202	160	-0.346252	3.87664	2.60992	0.106197	0.906207
AC130815.2	ENSMUSG00000116946	4634	havana	lincRNA	15	23	19	35	31	38	0.640479	1.11751	2.60715	0.106383	0.906621
Zfp235	ENSMUSG00000047603	6025	ensembl_havana	protein_coding	60	48	51	82	108	70	0.474757	2.42358	2.60809	0.10632	0.906621
6430531B16Rik	ENSMUSG00000073795	1990	ensembl_havana	protein_coding	24.78	34.63	15.18	36.27	47.43	51.13	0.623708	1.46473	2.6006	0.106823	0.908614
Eif2b5	ENSMUSG00000003235	2595	ensembl_havana	protein_coding	844	1011	818	785	955	835	-0.286342	6.06162	2.60152	0.106761	0.908614
Gcn1l1	ENSMUSG00000041638	17815	ensembl_havana	protein_coding	1007	859	933	1092	1591	1367	0.295188	6.41712	2.60161	0.106755	0.908614
Dennd4b	ENSMUSG00000042404	6031	ensembl_havana	protein_coding	2463	1951	2076	2502	3856	3228	0.324549	7.64282	2.59738	0.10704	0.909023
G6pdx	ENSMUSG00000031400	3080	ensembl_havana	protein_coding	866.69	962.73	883.22	859.13	889.63	859.74	-0.282487	6.08535	2.59684	0.107077	0.909023
Spns3	ENSMUSG00000020798	5508	ensembl_havana	protein_coding	717	677	637	828	1128	940	0.276916	5.94493	2.59879	0.106945	0.909023
Pbdc1	ENSMUSG00000031226	6098	ensembl_havana	protein_coding	676	786	624	612	739	650	-0.291116	5.70157	2.5882	0.107662	0.912232
Pik3r3	ENSMUSG00000028698	5300	ensembl_havana	protein_coding	52.91	22.28	32.97	47	96	53.68	0.617243	1.96681	2.58829	0.107657	0.912232
Treml2	ENSMUSG00000071068	4917	ensembl_havana	protein_coding	20	35	39	22	23	25	-0.659155	1.16757	2.58997	0.107542	0.912232
Pgd	ENSMUSG00000028961	6447	ensembl_havana	protein_coding	1194	2007	1358	1281	1538	1391	-0.350449	6.80599	2.58651	0.107777	0.91262
Mrpl51	ENSMUSG00000030335	4043	ensembl_havana	protein_coding	410	619	400	436	487	398	-0.343663	5.13602	2.58423	0.107933	0.912723
Myl4	ENSMUSG00000061086	4637	ensembl_havana	protein_coding	12	23	18	9	12	16	-0.748746	0.374241	2.58228	0.108066	0.912723
Pxylp1	ENSMUSG00000043587	6148	ensembl_havana	protein_coding	151	330	224	215	181	207	-0.450152	4.0832	2.58419	0.107936	0.912723
Susd6	ENSMUSG00000021133	7615	ensembl_havana	protein_coding	1200	1118	1074	1484	1769	1575	0.280121	6.68523	2.58235	0.108061	0.912723
Car2	ENSMUSG00000027562	2422	ensembl_havana	protein_coding	529	1848	567	639	911	757	-0.596018	6.07405	2.57748	0.108394	0.91321
Ppil1	ENSMUSG00000024007	2163	ensembl_havana	protein_coding	321	503	343	325	373	379	-0.347218	4.84503	2.5774	0.1084	0.91321
Pramef8	ENSMUSG00000046862	4176	ensembl_havana	protein_coding	8	12	17	17	21	37	0.777392	0.63509	2.57964	0.108246	0.91321
Tmed8	ENSMUSG00000034111	7409	ensembl_havana	protein_coding	496	278	385	467	778	514	0.361223	5.18063	2.57904	0.108287	0.91321
1810055G02Rik	ENSMUSG00000035372	1882	ensembl	protein_coding	71	89	62	59	56	70	-0.483207	2.41762	2.5375	0.11117	0.913433
2010111I01Rik	ENSMUSG00000021458	11294	ensembl_havana	protein_coding	97.01	146	124.04	106.83	98	115.02	-0.424032	3.15989	2.50032	0.113823	0.913433
Abl2	ENSMUSG00000026596	10800	ensembl_havana	protein_coding	470	274	411	439	734	567	0.349555	5.17188	2.49824	0.113974	0.913433
Actn1	ENSMUSG00000015143	5533	ensembl_havana	protein_coding	2609.6	2275	2184	2910.98	4118.49	3323.75	0.315147	7.76096	2.56581	0.109196	0.913433
Adam23	ENSMUSG00000025964	17907	ensembl_havana	protein_coding	5118	3162	3832	5181	7443	5718	0.366014	8.56195	2.52729	0.111892	0.913433
Aldh1l2	ENSMUSG00000020256	7503	ensembl_havana	protein_coding	27.13	23.87	32.53	16.72	32.24	13.61	-0.665963	1.00154	2.49604	0.114133	0.913433
Anp32e	ENSMUSG00000015749	3566	ensembl_havana	protein_coding	4024	4518	3934	3840	4039	3700	-0.333685	8.26082	2.5531	0.110078	0.913433
Bambi	ENSMUSG00000024232	5040	ensembl	protein_coding	73	94	53	63	53	63	-0.511336	2.39084	2.54806	0.11043	0.913433
Camsap3	ENSMUSG00000044433	6119	ensembl_havana	protein_coding	37.12	32.88	35	21.98	29.34	31.63	-0.569417	1.3442	2.53267	0.111512	0.913433
Clnk	ENSMUSG00000039315	1719	ensembl_havana	protein_coding	159	164	133	141	126	141	-0.377482	3.48139	2.49752	0.114026	0.913433
Cnih1	ENSMUSG00000015759	1623	ensembl_havana	protein_coding	474	638	520	521	528	496	-0.306236	5.34536	2.50963	0.113153	0.913433
Cyp27a1	ENSMUSG00000026170	2173	ensembl_havana	protein_coding	1818	1617	1555	2049	2439	2743	0.309056	7.25621	2.49314	0.114343	0.913433
Dld	ENSMUSG00000020664	3683	ensembl_havana	protein_coding	1192	1176.98	1156.06	1112	1227	1049	-0.28522	6.46003	2.53436	0.111392	0.913433
Dntt	ENSMUSG00000025014	2128	ensembl	protein_coding	208	146	210	189	146	162	-0.395781	3.77892	2.50286	0.11364	0.913433
Dnttip2	ENSMUSG00000039756	3309	ensembl_havana	protein_coding	900	909	918	877	980	773	-0.282396	6.0927	2.57151	0.108804	0.913433
Dopey2	ENSMUSG00000022946	9890	ensembl_havana	protein_coding	601.17	465.83	517.95	640.94	892.74	753.87	0.29501	5.59688	2.56045	0.109568	0.913433
Dsp	ENSMUSG00000054889	9659	ensembl_havana	protein_coding	13	36	19	23	11	10	-0.831401	0.666315	2.50186	0.113712	0.913433
Dusp22	ENSMUSG00000069255	5108	ensembl_havana	protein_coding	303	244	267	325	517	359	0.319346	4.65421	2.558	0.109737	0.913433
Ell2	ENSMUSG00000001542	9828	ensembl_havana	protein_coding	1050	709	986	908	947	703	-0.326318	6.07959	2.55111	0.110217	0.913433
Fam129b	ENSMUSG00000026796	4672	ensembl_havana	protein_coding	217	282	215	218	225	219	-0.335174	4.14404	2.5539	0.110022	0.913433
Fam162a	ENSMUSG00000003955	850	ensembl_havana	protein_coding	182	266.98	171	165.81	191	203.56	-0.374731	3.92407	2.5496	0.110322	0.913433
Fbxl20	ENSMUSG00000020883	12106	ensembl_havana	protein_coding	1024	604	922	1205	1282	1250	0.328901	6.29991	2.55643	0.109847	0.913433
Fbxo5	ENSMUSG00000019773	2003	ensembl_havana	protein_coding	230	287	237	231	284	188	-0.336716	4.22177	2.53299	0.111488	0.913433
Fbxo8	ENSMUSG00000038206	5476	ensembl_havana	protein_coding	170	162	146	238	241	222	0.329722	3.89912	2.51272	0.112931	0.913433
Gar1	ENSMUSG00000028010	1714	ensembl_havana	protein_coding	312	450	322	339	298	357	-0.344854	4.73945	2.4936	0.11431	0.913433
Gclm	ENSMUSG00000028124	6291	ensembl_havana	protein_coding	359	524.72	341	394	371	363	-0.340557	4.91527	2.49833	0.113967	0.913433
Gdf15	ENSMUSG00000038508	1852	ensembl_havana	protein_coding	36	45	29	41	6	20	-0.87776	1.28533	2.55845	0.109706	0.913433
Gm15156	ENSMUSG00000084932	417	havana	antisense	18.81	21.38	17.95	41.17	23.3	42.3	0.66793	1.15433	2.5129	0.112918	0.913433
Gm15777	ENSMUSG00000085269	876	havana	antisense	18	5	11	12	42	20	0.856275	0.567545	2.57429	0.108613	0.913433
Gm16892	ENSMUSG00000097876	1726	havana	antisense	6.65	3.18	12.6	11.8	20.04	15.9	0.83305	0.0382469	2.53376	0.111435	0.913433
Gm19585	ENSMUSG00000100150	2362	havana	lincRNA	16	14	22	25	43	29	0.648257	1.00368	2.52979	0.111715	0.913433
Gm28030	ENSMUSG00000098711	138	ensembl	misc_RNA	18.42	24.64	32.71	14.36	7.12	28.43	-0.814227	0.818246	2.52337	0.112171	0.913433
Gm42688	ENSMUSG00000079511	3628	havana	protein_coding	237.48	169.23	142.18	225.86	324.67	269.02	0.349446	4.09982	2.55583	0.109888	0.913433
Gm45193	ENSMUSG00000108112	1552	havana	processed_transcript	73.27	37.24	64.37	74.73	119.53	97.07	0.497294	2.56952	2.51197	0.112985	0.913433
Gucy1a1	ENSMUSG00000033910	6968	ensembl_havana	protein_coding	27	14	11	46	25	28	0.736615	1.03289	2.50598	0.113415	0.913433
Ier5l	ENSMUSG00000089762	2683	ensembl_havana	protein_coding	68	88	68	56	40	81.19	-0.55011	2.40413	2.55609	0.10987	0.913433
Ighv1-31	ENSMUSG00000096649	351	ensembl_havana	IG_V_gene	12	71	43	36	3	27	-1.11068	1.40782	2.52448	0.112091	0.913433
Ighv2-6	ENSMUSG00000096670	350	ensembl_havana	IG_V_gene	211	123	90	136	287	276	0.488665	3.80447	2.53323	0.111472	0.913433
Il15ra	ENSMUSG00000023206	4446	ensembl_havana	protein_coding	229	173	212	260	362	281	0.320261	4.25185	2.57584	0.108506	0.913433
Iqsec1	ENSMUSG00000034312	11601	ensembl_havana	protein_coding	1716	1121	1538.35	1846	2322.56	2272.85	0.328652	7.07756	2.50391	0.113564	0.913433
Itgax	ENSMUSG00000030789	4803	ensembl_havana	protein_coding	14035	10314	12321	15228	21474	17878	0.338411	10.1484	2.50622	0.113397	0.913433
Kdm6bos	ENSMUSG00000085178	840	havana	antisense	108.07	60.22	72.6	148.43	87.87	156.34	0.509626	3.02051	2.50506	0.113481	0.913433
Klf13	ENSMUSG00000052040	7531	ensembl_havana	protein_coding	1105	878	923.55	1236	1549	1379	0.289451	6.4659	2.56851	0.10901	0.913433
Lgals3bp	ENSMUSG00000033880	2847	ensembl_havana	protein_coding	1208	1512	1608	1452	1445	1135	-0.333036	6.74125	2.56856	0.109007	0.913433
Lum	ENSMUSG00000036446	2448	ensembl_havana	protein_coding	28	13	1	14	1	0	-1.56748	-0.185604	2.54537	0.110618	0.913433
Mertk	ENSMUSG00000014361	4336	ensembl_havana	protein_coding	112	78	180	139	91	31	-0.718594	3.05541	2.55163	0.11018	0.913433
Mmachc	ENSMUSG00000028690	2224	ensembl_havana	protein_coding	125	152	107	111	118	113	-0.391918	3.23135	2.52331	0.112175	0.913433
Mrpl39	ENSMUSG00000022889	2533	ensembl_havana	protein_coding	324	399	383	343	353	351	-0.307805	4.78673	2.49344	0.114321	0.913433
Mylk3	ENSMUSG00000031698	4283	ensembl_havana	protein_coding	15	27	16	8	19	14	-0.743995	0.491048	2.54302	0.110783	0.913433
Ndufaf4	ENSMUSG00000028261	3902	ensembl_havana	protein_coding	216	209	242	198	229	201	-0.319173	4.055	2.49278	0.114369	0.913433
Nfix	ENSMUSG00000001911	7351	ensembl_havana	protein_coding	447.34	521.22	375.81	400.94	444.68	429.53	-0.30181	5.06347	2.54254	0.110816	0.913433
Nifk	ENSMUSG00000026377	1965	ensembl_havana	protein_coding	545	784	605	587	647	581	-0.32283	5.5825	2.55942	0.109639	0.913433
Nop16	ENSMUSG00000025869	1845	ensembl_havana	protein_coding	392	541	384	397	440	403	-0.315948	5.03081	2.51571	0.112717	0.913433
Nop58	ENSMUSG00000026020	10758	ensembl_havana	protein_coding	1627	1980	1637	1607	1722	1633	-0.30721	7.02384	2.51548	0.112734	0.913433
Ocstamp	ENSMUSG00000027670	3657	ensembl_havana	protein_coding	168	183	191	217	256	343	0.359695	4.10041	2.525	0.112055	0.913433
Pik3r5	ENSMUSG00000020901	5550	ensembl_havana	protein_coding	2240	1728	2110	2555	3339	2978	0.312348	7.54384	2.53012	0.111692	0.913433
Pilrb2	ENSMUSG00000066682	1957	ensembl_havana	protein_coding	166	168	119	127	177	94	-0.421997	3.44999	2.54336	0.110759	0.913433
Pip4p2	ENSMUSG00000028221	2339	ensembl_havana	protein_coding	138	148	135	109	125	145	-0.379419	3.3693	2.5232	0.112183	0.913433
Pld4	ENSMUSG00000052160	3462	ensembl_havana	protein_coding	1739	1671	1587	2056	2731	2443	0.29894	7.25424	2.55422	0.11	0.913433
Plekhm1	ENSMUSG00000034247	5968	ensembl_havana	protein_coding	709.94	623.91	688.83	836	1047.83	996	0.277673	5.94101	2.55906	0.109664	0.913433
Plekhm3	ENSMUSG00000051344	10921	ensembl_havana	protein_coding	2213	1270	1822	2297	3243	2457	0.358103	7.36924	2.51912	0.112473	0.913433
Ppa1	ENSMUSG00000020089	2902	ensembl_havana	protein_coding	511	682	463	446	553	554	-0.323869	5.35505	2.54742	0.110474	0.913433
Ppox	ENSMUSG00000062729	4515	ensembl_havana	protein_coding	701.03	649.06	633.49	775.24	1104.88	937.95	0.269859	5.90731	2.54499	0.110645	0.913433
Proser2	ENSMUSG00000045319	9563	ensembl_havana	protein_coding	40	62	29	61	66	102	0.583076	2.21613	2.53347	0.111455	0.913433
Pycard	ENSMUSG00000030793	3800	ensembl_havana	protein_coding	671.88	744.03	593.39	582	761.26	591.02	-0.289204	5.64749	2.52189	0.112276	0.913433
Rab36	ENSMUSG00000020175	6175	ensembl_havana	protein_coding	13	10	16	24	25	24	0.67096	0.63525	2.52059	0.112369	0.913433
Rab37	ENSMUSG00000020732	5330	ensembl_havana	protein_coding	349	349	284	484	485	436	0.295776	4.90989	2.51356	0.11287	0.913433
Rap1a	ENSMUSG00000068798	2607	ensembl_havana	protein_coding	2105	1639	1870	1777	1950	1563	-0.311268	7.11626	2.53647	0.111243	0.913433
Rapgef6	ENSMUSG00000037533	13049	ensembl_havana	protein_coding	1533	957	1266	1584	2228	1711	0.322179	6.85203	2.5338	0.111431	0.913433
Rbm17	ENSMUSG00000037197	2405	ensembl_havana	protein_coding	1959	2251	2044	1974	1939	1957	-0.315418	7.2746	2.54577	0.11059	0.913433
Rida	ENSMUSG00000022323	3192	ensembl_havana	protein_coding	63	79	82	67	54	65	-0.489448	2.43321	2.53309	0.111481	0.913433
Rpn1	ENSMUSG00000030062	4512	ensembl_havana	protein_coding	2602	3729	2681	2556	3039	2737	-0.346271	7.78801	2.56442	0.109293	0.913433
S100pbp	ENSMUSG00000040928	9448	ensembl_havana	protein_coding	1229	723	1006	1273	1795	1309	0.331049	6.51256	2.56415	0.109311	0.913433
Scara5	ENSMUSG00000022032	6093	ensembl_havana	protein_coding	29	20	6	18	2	9	-1.06403	0.293398	2.57321	0.108687	0.913433
Scmh1	ENSMUSG00000000085	7731	ensembl_havana	protein_coding	400	370	391	538	584	533	0.284384	5.14702	2.55584	0.109888	0.913433
Srcap	ENSMUSG00000053877	15783	ensembl_havana	protein_coding	2484.6	1342.64	2148.86	2434.63	3815.23	2916.22	0.377976	7.55309	2.51211	0.112974	0.913433
Srrm2	ENSMUSG00000039218	12842	ensembl_havana	protein_coding	13566	6688	10518	13351	19137.7	15431	0.40702	9.92983	2.56484	0.109264	0.913433
Tceal8	ENSMUSG00000051579	2563	ensembl_havana	protein_coding	98	146	160	137	97	107	-0.464641	3.283	2.51402	0.112838	0.913433
Tmem63b	ENSMUSG00000036026	5098	ensembl_havana	protein_coding	450.18	289.39	338.29	417.22	622.28	539.69	0.317868	5.05211	2.49385	0.114292	0.913433
Ube2cbp	ENSMUSG00000032415	1790	ensembl_havana	protein_coding	25	27	24	20	21	17	-0.614595	0.891209	2.5051	0.113478	0.913433
Uckl1	ENSMUSG00000089917	4629	ensembl_havana	protein_coding	510.85	475.97	458.74	590.72	800.29	679.62	0.283774	5.45986	2.52335	0.112172	0.913433
Wdr46	ENSMUSG00000024312	2442	ensembl_havana	protein_coding	406	613	445	431	455	479	-0.32942	5.17906	2.50122	0.113758	0.913433
Wwp1	ENSMUSG00000041058	6453	ensembl_havana	protein_coding	361.32	267	328	331	288	263	-0.332852	4.5606	2.55861	0.109695	0.913433
Xndc1	ENSMUSG00000099481	5278	havana	protein_coding	273.68	262.1	257.61	329.22	487.12	338.64	0.301114	4.60916	2.49383	0.114294	0.913433
Ywhah	ENSMUSG00000018965	3709	ensembl_havana	protein_coding	2368	2304	2220	2024	2663	1900	-0.301518	7.41814	2.51117	0.113042	0.913433
Zc3h12a	ENSMUSG00000042677	2882	ensembl_havana	protein_coding	518	372	404	551	573	759	0.323551	5.31898	2.49399	0.114282	0.913433
Rundc3b	ENSMUSG00000040570	3824	ensembl_havana	protein_coding	196	131	176	228	328	207	0.362565	3.98968	2.49055	0.114532	0.914181
Eif1ax	ENSMUSG00000067194	5266	ensembl_havana	protein_coding	840	1065	827	817	961	850	-0.287483	6.09303	2.48681	0.114804	0.915799
Ptk6	ENSMUSG00000038751	3689	ensembl_havana	protein_coding	16	15	12	21	41	20	0.680098	0.767091	2.48386	0.115019	0.916963
A730089K16Rik	ENSMUSG00000103529	2427	havana	TEC	8	43.93	26	13	17	21	-0.853405	0.847986	2.47495	0.115673	0.91764
Abca3	ENSMUSG00000024130	8797	ensembl_havana	protein_coding	2091.95	1378.84	1609.63	2041.12	2811.15	2625.52	0.327772	7.28897	2.47854	0.11541	0.91764
Actr3b	ENSMUSG00000056367	2425	ensembl_havana	protein_coding	22	21	12	11	21	6	-0.769689	0.407301	2.47037	0.11601	0.91764
Arhgdib	ENSMUSG00000030220	1707	ensembl_havana	protein_coding	6731	9447	7935	7140	7678	7199	-0.362239	9.20283	2.47297	0.115819	0.91764
Etv3	ENSMUSG00000003382	10274	ensembl_havana	protein_coding	4090	2151	2323	3887	4626	4487	0.386164	8.06668	2.47448	0.115708	0.91764
F5	ENSMUSG00000026579	7430	ensembl_havana	protein_coding	60	47	84	57.86	32.78	56	-0.591167	2.16796	2.47893	0.115381	0.91764
Gba2	ENSMUSG00000028467	4481	ensembl_havana	protein_coding	699.81	630.05	583.87	767.11	1046.91	887.73	0.264047	5.85093	2.47073	0.115984	0.91764
Gm4204	ENSMUSG00000079139	1231	havana	processed_pseudogene	221	232	192	195	218	193	-0.316754	4.00384	2.47335	0.115791	0.91764
Igkv6-14	ENSMUSG00000096844	347	ensembl_havana	IG_V_gene	107	530	82	129	59	245	-0.931123	3.92082	2.46909	0.116105	0.91764
Mks1	ENSMUSG00000034121	4044	ensembl_havana	protein_coding	154	148	149	184	264	222	0.333172	3.81988	2.47835	0.115423	0.91764
Mrpl34	ENSMUSG00000034880	607	ensembl_havana	protein_coding	172	298	156	178	157	205	-0.4315	3.91343	2.48068	0.115252	0.91764
Nlrc3	ENSMUSG00000049871	7069	ensembl_havana	protein_coding	48	24	25	32	74	71	0.628511	1.82146	2.46994	0.116042	0.91764
Pogz	ENSMUSG00000038902	9218	ensembl_havana	protein_coding	867	599	700	902	1223	987	0.290822	6.04203	2.47031	0.116015	0.91764
Ruvbl1	ENSMUSG00000030079	1899	ensembl_havana	protein_coding	387	512	327	348	408	395	-0.319302	4.92385	2.46854	0.116145	0.91764
Tnfaip8l1	ENSMUSG00000044469	6256	ensembl_havana	protein_coding	22	47.79	20	18.29	27	20	-0.69603	1.08554	2.46867	0.116136	0.91764
5830408C22Rik	ENSMUSG00000110148	4169	havana	processed_transcript	29.54	15.37	21.39	26.73	60.42	35.99	0.642108	1.31783	2.45719	0.116988	0.918097
Als2cl	ENSMUSG00000044037	5883	ensembl_havana	protein_coding	548.35	529.56	454.3	541.9	881.15	812.27	0.305732	5.55423	2.44005	0.118272	0.918097
Ankrd28	ENSMUSG00000014496	12233	ensembl_havana	protein_coding	499	606	609	533	595	507	-0.301535	5.4197	2.45974	0.116798	0.918097
Atp8b5	ENSMUSG00000028457	6473	ensembl_havana	protein_coding	11	16	9	23	17	29	0.718807	0.554695	2.43986	0.118287	0.918097
Blnk	ENSMUSG00000061132	5991	ensembl_havana	protein_coding	510	397	516	483	418	427	-0.31725	5.14056	2.46235	0.116604	0.918097
Cd8b1	ENSMUSG00000053044	1483	ensembl_havana	protein_coding	183	156	217	153	148	197	-0.383438	3.76741	2.4507	0.117472	0.918097
Cenph	ENSMUSG00000045273	1784	ensembl_havana	protein_coding	161	228	122	125	187	142	-0.40816	3.63014	2.45495	0.117155	0.918097
Eif3j1	ENSMUSG00000027236	5830	ensembl_havana	protein_coding	614.99	550.3	530.47	523.38	597.31	513.77	-0.279929	5.40647	2.43995	0.11828	0.918097
Gm13212	ENSMUSG00000078502	3595	ensembl_havana	protein_coding	127	64	90	59	114	61	-0.5075	2.73365	2.44202	0.118124	0.918097
Gm28959	ENSMUSG00000100039	551	havana	antisense	24.02	18.26	22.16	11.4	21.13	15.72	-0.653043	0.658144	2.45629	0.117055	0.918097
Gm35154	ENSMUSG00000111535	1291	havana	lincRNA	22.6	10.33	19.4	10.86	11.13	14.7	-0.728452	0.358369	2.44646	0.11779	0.918097
Gm43579	ENSMUSG00000107191	1307	havana	antisense	25.28	26.74	21.62	46.64	32.9	49.27	0.593471	1.42948	2.45567	0.117101	0.918097
Grk5	ENSMUSG00000003228	3165	ensembl	protein_coding	216	166	162	204	361	252	0.344417	4.08842	2.45196	0.117378	0.918097
Htra3	ENSMUSG00000029096	4439	ensembl_havana	protein_coding	16	15	7	14	4	5	-0.900563	-0.106487	2.44214	0.118115	0.918097
Idua	ENSMUSG00000033540	4204	ensembl_havana	protein_coding	382.91	284.69	389.95	437.91	595	506.94	0.305499	5.02478	2.46633	0.116309	0.918097
Il5ra	ENSMUSG00000005364	3575	ensembl_havana	protein_coding	22	23	20	39	37	37	0.572731	1.251	2.45142	0.117419	0.918097
Isy1	ENSMUSG00000030056	6732	ensembl_havana	protein_coding	442.97	446.91	373.43	377.43	406.41	427.66	-0.283858	4.98172	2.44186	0.118136	0.918097
Lrmda	ENSMUSG00000063458	2714	ensembl_havana	protein_coding	23	47	22	19	27	22	-0.671076	1.1278	2.4647	0.11643	0.918097
Naf1	ENSMUSG00000014907	3094	ensembl_havana	protein_coding	173	198	181	161	179	172	-0.337908	3.77526	2.44711	0.117741	0.918097
Pdgfb	ENSMUSG00000000489	4161	ensembl_havana	protein_coding	254	215	209	296	378	302	0.294615	4.37778	2.45517	0.117139	0.918097
Rsl24d1	ENSMUSG00000032215	1716	ensembl_havana	protein_coding	283	368	280	265	330	289	-0.308387	4.53609	2.44842	0.117643	0.918097
Shmt2	ENSMUSG00000025403	3109	ensembl_havana	protein_coding	958	1468	829	958	939	1078	-0.350795	6.31565	2.46074	0.116724	0.918097
Soga1	ENSMUSG00000055485	7984	ensembl_havana	protein_coding	571	329	461	522	795	712	0.34143	5.40125	2.44406	0.117971	0.918097
Srp19	ENSMUSG00000014504	3630	ensembl_havana	protein_coding	571	600.47	485	504	633	448	-0.296083	5.36575	2.44087	0.118211	0.918097
Stard3nl	ENSMUSG00000003062	5600	ensembl_havana	protein_coding	291	287	272	353	459	405	0.284226	4.69874	2.44955	0.117558	0.918097
Tnk2	ENSMUSG00000022791	5738	ensembl_havana	protein_coding	385	557	358	522	682	719	0.331291	5.3359	2.45488	0.11716	0.918097
Txndc12	ENSMUSG00000028567	2253	ensembl_havana	protein_coding	345	425	395	359	411	343	-0.299177	4.86454	2.44864	0.117627	0.918097
Upf3b	ENSMUSG00000036572	3999	ensembl_havana	protein_coding	909	765	841	803	910	719	-0.276624	5.97624	2.44693	0.117755	0.918097
Wwox	ENSMUSG00000004637	10173	ensembl_havana	protein_coding	121	124	107	95	93	124	-0.394423	3.10659	2.4413	0.118178	0.918097
Zfp629	ENSMUSG00000045639	6723	ensembl_havana	protein_coding	297	232	250	303	451	375	0.299003	4.57903	2.46327	0.116536	0.918097
Cd38	ENSMUSG00000029084	3890	ensembl_havana	protein_coding	418	324	458	397	364	358	-0.322643	4.89494	2.43503	0.118651	0.9196
Ypel2	ENSMUSG00000018427	4847	ensembl_havana	protein_coding	135	84	88	135	158	181	0.406403	3.30577	2.43535	0.118627	0.9196
Zfp809	ENSMUSG00000057982	2960	ensembl_havana	protein_coding	374	204	304	407	528	382	0.347859	4.78222	2.43453	0.11869	0.9196
Slc1a5	ENSMUSG00000001918	4173	ensembl_havana	protein_coding	1626	1067	1459	1570	2480	2134	0.335294	7.0058	2.43293	0.118811	0.92
Nasp	ENSMUSG00000028693	7518	ensembl_havana	protein_coding	1124	1493	1107	1116	1365	1087	-0.295842	6.53557	2.43028	0.119011	0.920476
Rpap3	ENSMUSG00000022466	3224	ensembl_havana	protein_coding	222	307	248	237	267	227	-0.320281	4.27382	2.43101	0.118956	0.920476
A630001G21Rik	ENSMUSG00000052760	2709	ensembl_havana	protein_coding	360	270	344	407	536	463	0.295681	4.89996	2.4269	0.119268	0.921226
Arl10	ENSMUSG00000025870	1729	ensembl_havana	protein_coding	100	88	85	106	155	159	0.387313	3.13461	2.42443	0.119457	0.921226
Bcorl1	ENSMUSG00000036959	8516	ensembl_havana	protein_coding	107	121	113	86	118	105	-0.378697	3.07114	2.42457	0.119446	0.921226
Sesn2	ENSMUSG00000028893	3475	ensembl_havana	protein_coding	772	741	558	876	1122	950	0.280738	5.97136	2.42668	0.119285	0.921226
Xpc	ENSMUSG00000030094	5494	ensembl_havana	protein_coding	597	627	542	503	655	553	-0.279308	5.46659	2.42551	0.119374	0.921226
Cnot11	ENSMUSG00000003135	3508	ensembl_havana	protein_coding	514	501	474	447	516	482	-0.271561	5.22492	2.42332	0.119541	0.92134
Fkbp11	ENSMUSG00000003355	2706	ensembl_havana	protein_coding	38	77	45	52	40	30	-0.609947	1.91202	2.41151	0.120446	0.922881
Hsh2d	ENSMUSG00000062007	1824	ensembl_havana	protein_coding	260	267	275	341	465	354	0.293488	4.62283	2.41308	0.120326	0.922881
Il13ra1	ENSMUSG00000017057	3712	ensembl_havana	protein_coding	636	401	688	485	594	521	-0.341834	5.40724	2.41122	0.120469	0.922881
Kdm3a	ENSMUSG00000053470	8225	ensembl_havana	protein_coding	946	577	718	996	1233	1008	0.30418	6.09655	2.41441	0.120224	0.922881
Kmt2d	ENSMUSG00000048154	19931	ensembl_havana	protein_coding	3562	1685	2815	3054	5585	4127	0.420174	8.00603	2.41244	0.120374	0.922881
Ndst2	ENSMUSG00000039308	4546	ensembl_havana	protein_coding	561	458	466	592	805	724	0.281992	5.49557	2.41706	0.12002	0.922881
Pkig	ENSMUSG00000035268	3990	ensembl_havana	protein_coding	253	360	252	275	258	266	-0.336927	4.41853	2.41867	0.119896	0.922881
Slc8b1	ENSMUSG00000032754	3463	ensembl_havana	protein_coding	1928	2352	1653	2251	3189	3349	0.332367	7.52	2.41155	0.120443	0.922881
Spg11	ENSMUSG00000033396	8042	ensembl_havana	protein_coding	1105.01	638.7	933.53	1093.62	1652.69	1215.23	0.327632	6.36773	2.41069	0.120509	0.922881
Upf3a	ENSMUSG00000038398	5865	ensembl_havana	protein_coding	637	657	597	603	619	594	-0.282345	5.56429	2.41654	0.12006	0.922881
Zfp709	ENSMUSG00000056019	7954	ensembl_havana	protein_coding	87	63	82	110	165	95	0.431427	2.93106	2.41254	0.120367	0.922881
Atg16l2	ENSMUSG00000047767	8469	ensembl_havana	protein_coding	283	239	260	309	420	394	0.288314	4.58065	2.40447	0.120989	0.92315
Cx3cr1	ENSMUSG00000052336	4505	ensembl_havana	protein_coding	571	405	473	424	607	316	-0.343821	5.15003	2.40439	0.120996	0.92315
Fam167a	ENSMUSG00000035095	4274	ensembl_havana	protein_coding	111	87	94	166	162	120	0.395928	3.2342	2.40598	0.120872	0.92315
Lamp2	ENSMUSG00000016534	9552	ensembl_havana	protein_coding	1669	1277	1658	1494	1618	1265	-0.300439	6.83768	2.40837	0.120688	0.92315
Olfml3	ENSMUSG00000027848	6161	ensembl_havana	protein_coding	19	20	12	17	9	9	-0.742594	0.318214	2.40433	0.121	0.92315
Pcnx	ENSMUSG00000021140	15613	ensembl_havana	protein_coding	825.38	520.21	670.95	873.5	1075.36	955.17	0.299095	5.94353	2.40771	0.120739	0.92315
Slc46a3	ENSMUSG00000029650	2458	ensembl_havana	protein_coding	3776	3040	3382	4063	6301	4815	0.332915	8.3004	2.4039	0.121033	0.92315
Sptssa	ENSMUSG00000044408	1518	ensembl_havana	protein_coding	770.49	723.79	714	731	772.13	642.19	-0.267102	5.79381	2.3993	0.121389	0.92533
Gm17354	ENSMUSG00000091985	3039	havana	lincRNA	33.86	10.85	25.95	34.25	57.41	39.29	0.649795	1.40646	2.39732	0.121543	0.925437
Gm49338	ENSMUSG00000111128	2079	havana	TEC	81.46	41.39	42.72	77.95	111.34	84.09	0.49663	2.48376	2.39782	0.121505	0.925437
Fam43a	ENSMUSG00000046546	3075	ensembl_havana	protein_coding	719	710	578	598	577	720	-0.299921	5.63898	2.3934	0.121849	0.925934
Map3k3	ENSMUSG00000020700	4023	ensembl_havana	protein_coding	1987	1385	1640	2098	2755	2426	0.30799	7.26023	2.39288	0.121889	0.925934
Spcs1	ENSMUSG00000021917	1546	ensembl_havana	protein_coding	737.53	811.19	707.48	670.31	834.14	704	-0.263986	5.82721	2.39512	0.121714	0.925934
Zfp687	ENSMUSG00000019338	5952	ensembl_havana	protein_coding	357.63	347.11	261.81	412.1	496.05	474.91	0.29114	4.88252	2.39378	0.121819	0.925934
Cisd3	ENSMUSG00000078695	833	ensembl_havana	protein_coding	74	65	58	55	43	64	-0.493079	2.24297	2.38691	0.122355	0.926457
Dennd6b	ENSMUSG00000015377	5896	ensembl_havana	protein_coding	234	179	205	252	298	352	0.319572	4.25989	2.3893	0.122169	0.926457
Gpr183	ENSMUSG00000051212	2887	ensembl_havana	protein_coding	560	389	443	626	631	750	0.310619	5.41685	2.38652	0.122386	0.926457
Matn2	ENSMUSG00000022324	6263	ensembl_havana	protein_coding	61	49	57	51	48	39	-0.496568	2.01322	2.39019	0.122099	0.926457
Tlr9	ENSMUSG00000045322	3478	ensembl_havana	protein_coding	1192	676	1231	1340	1885	1428	0.347137	6.59402	2.38572	0.122448	0.926457
Xcl1	ENSMUSG00000026573	523	ensembl_havana	protein_coding	62	81	49	98	102.97	104	0.443252	2.67014	2.38902	0.12219	0.926457
Zkscan17	ENSMUSG00000020472	4573	ensembl_havana	protein_coding	521.43	595.35	423.35	683.7	730.97	801.41	0.302375	5.56029	2.38773	0.122291	0.926457
Inpp1	ENSMUSG00000026102	6460	ensembl_havana	protein_coding	346	263	297	366	484	451	0.290726	4.79132	2.38468	0.12253	0.926544
Abca7	ENSMUSG00000035722	6752	ensembl_havana	protein_coding	1882	1456	1627	1924	2889	2416	0.304412	7.24607	2.37944	0.122941	0.929125
9930104L06Rik	ENSMUSG00000044730	5592	ensembl_havana	protein_coding	167	119	141	167	265	211	0.351845	3.74908	2.3733	0.123426	0.929621
Brix1	ENSMUSG00000022247	2731	ensembl_havana	protein_coding	514	612	563	518	625	481	-0.291853	5.40075	2.37765	0.123083	0.929621
Btbd11	ENSMUSG00000020042	10033	ensembl_havana	protein_coding	16	17	9	27	25	25	0.652263	0.714027	2.37342	0.123416	0.929621
Dhfr	ENSMUSG00000021707	5347	ensembl_havana	protein_coding	317.48	469	344.58	319.06	389.57	359.54	-0.317072	4.81353	2.37283	0.123463	0.929621
Eno3	ENSMUSG00000060600	1739	ensembl_havana	protein_coding	1090	931	724	1069	1634	1256	0.293885	6.38184	2.37663	0.123163	0.929621
Hnrnpm	ENSMUSG00000059208	4701	ensembl_havana	protein_coding	5392.46	6094.86	5771.93	5045.46	6093.96	5056.1	-0.326259	8.73398	2.37237	0.123499	0.929621
Sec31b	ENSMUSG00000051984	3950	ensembl_havana	protein_coding	14.48	17	10	22	28	26	0.640059	0.694138	2.37424	0.123351	0.929621
Myo10	ENSMUSG00000022272	10122	ensembl_havana	protein_coding	177	117	173	133	172	114	-0.391246	3.51058	2.37114	0.123597	0.929826
Ciita	ENSMUSG00000022504	9535	ensembl_havana	protein_coding	9174.86	6702	8385.73	9440.86	15033.8	11733.8	0.335774	9.5521	2.3702	0.123671	0.929853
Gm14548	ENSMUSG00000074417	2128	havana	protein_coding	394	164	231	203	290	200	-0.413223	4.23821	2.36752	0.123883	0.930498
Usf3	ENSMUSG00000068284	13050	ensembl_havana	protein_coding	1256	616	890	1210	1621	1301	0.353914	6.4226	2.36735	0.123897	0.930498
2310010J17Rik	ENSMUSG00000097162	603	havana	bidirectional_promoter_lncRNA	20	16	8	28	19	36	0.710186	0.8016	2.36475	0.124103	0.931463
Gm43481	ENSMUSG00000107000	3672	havana	TEC	8	5	22	24	26	22	0.791951	0.575989	2.36396	0.124167	0.931463
Fbxl12	ENSMUSG00000066892	5090	ensembl_havana	protein_coding	256.97	221.07	291.05	305.33	450.24	367.19	0.303611	4.56933	2.36181	0.124338	0.932216
Serp1	ENSMUSG00000027808	4611	ensembl_havana	protein_coding	5242	4718.99	4978	4731	4763.36	4450	-0.32212	8.52446	2.36085	0.124414	0.932262
Amn1	ENSMUSG00000068250	18886	ensembl_havana	protein_coding	102	56	69	90	147	126	0.443048	2.90036	2.35652	0.12476	0.932811
Igkv8-24	ENSMUSG00000076583	365	ensembl_havana	IG_V_gene	991	1109	4760	1457	2541	971	-0.755927	7.26054	2.35771	0.124665	0.932811
Mmp19	ENSMUSG00000025355	3533	ensembl_havana	protein_coding	66.48	70.86	61.08	64.64	52.12	49.21	-0.473796	2.26405	2.35763	0.124672	0.932811
Ppp1cb	ENSMUSG00000014956	10913	ensembl_havana	protein_coding	3263.63	2708.41	2858.04	2747.58	3100.58	2519.83	-0.304091	7.77227	2.3564	0.12477	0.932811
Cmss1	ENSMUSG00000022748	1997	ensembl_havana	protein_coding	58	111	61	60	73	57	-0.51021	2.45988	2.34973	0.125305	0.932999
Epx	ENSMUSG00000052234	2737	ensembl_havana	protein_coding	15	207	177	125	34	70	-1.00207	3.07599	2.34641	0.125572	0.932999
Gla	ENSMUSG00000031266	3265	ensembl_havana	protein_coding	336	283	254	292	225	285	-0.330067	4.42815	2.34684	0.125537	0.932999
Klf11	ENSMUSG00000020653	4340	ensembl_havana	protein_coding	259	232	240	237	242	215	-0.29893	4.19165	2.34713	0.125514	0.932999
Nr3c2	ENSMUSG00000031618	6474	ensembl_havana	protein_coding	22	10	12	37	19	27	0.718721	0.80501	2.35074	0.125224	0.932999
Pafah1b2	ENSMUSG00000003131	8266	ensembl_havana	protein_coding	842	808	783	756	887	735	-0.262857	5.93529	2.34754	0.125481	0.932999
Prdm16	ENSMUSG00000039410	9321	ensembl_havana	protein_coding	49	30	38	53	79	63	0.501638	2.01065	2.35012	0.125273	0.932999
Smcr8	ENSMUSG00000049323	8078	ensembl_havana	protein_coding	789.42	487.87	659.47	746.01	1171.06	909.06	0.306721	5.89015	2.35346	0.125005	0.932999
Swi5	ENSMUSG00000044627	5551	ensembl_havana	protein_coding	1358	1837	1447	1444	1528	1451	-0.29803	6.8536	2.3475	0.125484	0.932999
Zfhx2	ENSMUSG00000040721	18166	ensembl_havana	protein_coding	143.36	96.76	143.66	141.36	228.13	224	0.388722	3.62113	2.3472	0.125508	0.932999
Zfp866	ENSMUSG00000043090	5601	ensembl_havana	protein_coding	206	154.36	236	255	443	228.08	0.381028	4.24877	2.34995	0.125287	0.932999
Bex3	ENSMUSG00000046432	973	ensembl_havana	protein_coding	698	987	662	753	693	757	-0.311427	5.86341	2.34308	0.12584	0.933099
Brat1	ENSMUSG00000000148	6179	ensembl_havana	protein_coding	278	301	260	357	497	359	0.29356	4.68546	2.34479	0.125703	0.933099
Kdm6a	ENSMUSG00000037369	8383	ensembl_havana	protein_coding	1510	880	1277	1559	2057	1748	0.317918	6.81543	2.34406	0.125761	0.933099
Pde2a	ENSMUSG00000110195	6149	ensembl_havana	protein_coding	2.5	47.37	73.14	63.74	96.71	133.18	0.982032	2.41263	2.34275	0.125867	0.933099
Fstl1	ENSMUSG00000022816	4914	ensembl_havana	protein_coding	34	35	17	35	10	8	-0.86314	0.95297	2.34165	0.125956	0.933233
Ncl	ENSMUSG00000026234	10188	ensembl_havana	protein_coding	13403.1	15544.8	12636	13095	12514	12990.4	-0.328097	9.99914	2.33927	0.126148	0.934133
Zc3h6	ENSMUSG00000042851	5668	ensembl_havana	protein_coding	130.87	96.26	109.18	169.2	154	184.65	0.378244	3.42417	2.33761	0.126283	0.93461
Amigo2	ENSMUSG00000048218	3163	ensembl_havana	protein_coding	43	46	39	42	34	26	-0.54419	1.62519	2.33113	0.12681	0.93541
Brd7	ENSMUSG00000031660	5244	ensembl_havana	protein_coding	1428.99	1492	1415	1381	1460	1360	-0.27189	6.76497	2.3308	0.126836	0.93541
Hlf	ENSMUSG00000003949	6681	ensembl_havana	protein_coding	21	53	23	26	21	23	-0.689388	1.19252	2.33406	0.126571	0.93541
Ifi211	ENSMUSG00000026536	1785	ensembl_havana	protein_coding	237	247	244	239	231	219	-0.303351	4.18618	2.33315	0.126645	0.93541
Kdelr2	ENSMUSG00000079111	1829	ensembl_havana	protein_coding	547	751	541	576	621	546	-0.305656	5.51557	2.33019	0.126887	0.93541
Lrrc59	ENSMUSG00000020869	3073	ensembl_havana	protein_coding	1652.53	1828.66	1457.06	1512.85	1688.13	1566.5	-0.277253	6.94791	2.33425	0.126556	0.93541
Wdr6	ENSMUSG00000066357	4163	ensembl_havana	protein_coding	639.37	780.02	521.55	800.38	1015.5	957.17	0.284089	5.88319	2.33163	0.126769	0.93541
Fgd4	ENSMUSG00000022788	17517	ensembl_havana	protein_coding	133	80	92	85	95	86	-0.417753	2.88722	2.32605	0.127224	0.936097
Lef1	ENSMUSG00000027985	8788	ensembl_havana	protein_coding	34	26	27	43	35.34	75	0.604365	1.66124	2.32557	0.127263	0.936097
Mrpl46	ENSMUSG00000030612	1415	ensembl_havana	protein_coding	224	315	197.81	220	244.77	218.74	-0.336095	4.18704	2.32773	0.127087	0.936097
Zcchc10	ENSMUSG00000018239	1391	ensembl_havana	protein_coding	105	130	106	106	116	83	-0.39089	3.06554	2.32713	0.127136	0.936097
Slc22a21	ENSMUSG00000063652	3645	ensembl_havana	protein_coding	76	96	53	109	123	122	0.428943	2.8836	2.32461	0.127342	0.936154
Serpinb9	ENSMUSG00000045827	3494	ensembl_havana	protein_coding	865	658	503	820	1106	996	0.303461	5.94695	2.32286	0.127486	0.9366
Ssx2ip	ENSMUSG00000036825	4200	ensembl_havana	protein_coding	175	215	175	168	175	181	-0.334807	3.80939	2.32214	0.127544	0.9366
4930565N06Rik	ENSMUSG00000084834	2416	havana	antisense	18	3	17	15	42	24	0.827535	0.697419	2.31712	0.127957	0.936671
Abracl	ENSMUSG00000078453	1056	ensembl_havana	protein_coding	1153.23	1341.15	1186.31	1169.06	1265.63	1140.7	-0.270399	6.53064	2.31685	0.127979	0.936671
Gigyf1	ENSMUSG00000029714	5505	ensembl_havana	protein_coding	1088	761	909	1093	1500	1345	0.281635	6.38555	2.31941	0.127769	0.936671
Hnrnph2	ENSMUSG00000045427	4369	ensembl_havana	protein_coding	1579	1542	1554	1496	1639	1403	-0.270862	6.87357	2.31799	0.127885	0.936671
Smtn	ENSMUSG00000020439	4380	ensembl_havana	protein_coding	135.77	182	134.83	134	124	146.94	-0.381968	3.47223	2.3194	0.12777	0.936671
Zfp445	ENSMUSG00000047036	7409	ensembl_havana	protein_coding	1389	762	1182.99	1368	2287	1410	0.359398	6.70143	2.32004	0.127716	0.936671
Rgs3	ENSMUSG00000059810	10801	ensembl_havana	protein_coding	998	852	707	1015	1472	1152	0.275739	6.27094	2.31505	0.128127	0.936983
Snx30	ENSMUSG00000028385	7795	ensembl_havana	protein_coding	831	474	744	918	1111	966	0.31926	5.9795	2.31461	0.128164	0.936983
Dnajc9	ENSMUSG00000021811	2377	ensembl_havana	protein_coding	825	1093	862	872	932	875	-0.281795	6.12192	2.31369	0.128239	0.937019
Faxc	ENSMUSG00000028246	8362	ensembl_havana	protein_coding	9	18	19	15	8	8	-0.782513	0.182832	2.31176	0.128399	0.93715
Mocs3	ENSMUSG00000074576	1973	ensembl_havana	protein_coding	70	102	81	73	62	80	-0.455824	2.61742	2.31192	0.128385	0.93715
Adnp	ENSMUSG00000051149	5350	ensembl_havana	protein_coding	232.25	88.31	212.09	299.88	250.26	294.86	0.454083	4.12205	2.3034	0.129091	0.937907
Ip6k1	ENSMUSG00000032594	6487	ensembl_havana	protein_coding	1178.69	905	941	1192.1	1685	1418.21	0.272564	6.51289	2.30872	0.12865	0.937907
Isg20	ENSMUSG00000039236	1860	ensembl_havana	protein_coding	272	408	269	315	302	259	-0.339459	4.55033	2.29939	0.129425	0.937907
Krba1	ENSMUSG00000042810	14064	ensembl_havana	protein_coding	186	125	149	169	274	250	0.354405	3.85544	2.30172	0.129231	0.937907
Lad1	ENSMUSG00000041782	3400	ensembl_havana	protein_coding	585	517	381	655	738	724	0.293218	5.49575	2.30095	0.129295	0.937907
Med23	ENSMUSG00000019984	6692	ensembl_havana	protein_coding	446	387	371	499	677	533	0.271628	5.18877	2.30228	0.129184	0.937907
Mreg	ENSMUSG00000039395	2284	ensembl_havana	protein_coding	1458	1289	1099	1681	2190	1609	0.279944	6.86245	2.30086	0.129302	0.937907
Mrvi1	ENSMUSG00000005611	6827	ensembl_havana	protein_coding	63	46	46	92	73	83	0.466995	2.37994	2.30106	0.129286	0.937907
Otud1	ENSMUSG00000043415	2832	ensembl_havana	protein_coding	200	153	172	162	115	184	-0.394463	3.6742	2.30646	0.128837	0.937907
Ppcdc	ENSMUSG00000063849	5803	ensembl_havana	protein_coding	313	242	259	294	487	407	0.305661	4.64529	2.30581	0.128891	0.937907
Rasgrp3	ENSMUSG00000071042	4921	ensembl	protein_coding	2024	1439	1825	2251	2873	2550	0.306085	7.33846	2.29984	0.129388	0.937907
Setd1b	ENSMUSG00000038384	12068	ensembl_havana	protein_coding	1572	731	1163	1414	2209	1646	0.369257	6.75896	2.30155	0.129245	0.937907
Snrnp27	ENSMUSG00000001158	1837	ensembl_havana	protein_coding	445	461	398	428	444	385	-0.277212	5.03145	2.30032	0.129348	0.937907
Ddc	ENSMUSG00000020182	4461	ensembl_havana	protein_coding	11	6	9	17	19	14	0.708727	0.139566	2.29814	0.129529	0.938146
Emc7	ENSMUSG00000055943	5826	ensembl_havana	protein_coding	455	509	433	388	538	433	-0.27722	5.13156	2.29721	0.129607	0.938165
Rab11fip2	ENSMUSG00000040022	6080	ensembl_havana	protein_coding	175	112	152	198	269	193	0.353852	3.78993	2.29641	0.129674	0.938165
Apoe	ENSMUSG00000002985	2138	ensembl_havana	protein_coding	3503	2850	4342.98	3568	3419	2771	-0.359338	8.03196	2.29029	0.130186	0.939998
Brpf3	ENSMUSG00000063952	8654	ensembl_havana	protein_coding	627	471	577	690	924	777	0.279323	5.669	2.28913	0.130283	0.939998
Med1	ENSMUSG00000018160	8753	ensembl_havana	protein_coding	1280	736	1025	1293.01	1860	1311	0.318936	6.54509	2.28957	0.130246	0.939998
Spidr	ENSMUSG00000041974	6952	ensembl_havana	protein_coding	338.45	342.74	350.23	290.02	407.27	300.75	-0.287153	4.69255	2.29139	0.130093	0.939998
Spp1	ENSMUSG00000029304	1648	ensembl_havana	protein_coding	143.69	267	154.35	144.61	195.78	163.71	-0.403897	3.78141	2.29218	0.130027	0.939998
Gstm5	ENSMUSG00000004032	1278	ensembl_havana	protein_coding	37	100	46	45	29	60	-0.66196	2.07946	2.28787	0.130389	0.940251
Cbr1	ENSMUSG00000051483	2554	ensembl_havana	protein_coding	128	190	126	126	126	143	-0.393086	3.44017	2.28454	0.130669	0.941757
Cryzl1	ENSMUSG00000058240	4529	ensembl_havana	protein_coding	256.55	221	242	218.73	257	213	-0.29294	4.17176	2.28362	0.130747	0.941804
Ube2d1	ENSMUSG00000019927	4371	ensembl_havana	protein_coding	643	523	608	583	531	572	-0.291436	5.46778	2.28194	0.130888	0.94231
Spock2	ENSMUSG00000058297	5533	ensembl_havana	protein_coding	42	13	22	21	17	16	-0.712473	0.86047	2.28063	0.130998	0.942589
Pcyox1	ENSMUSG00000029998	4932	ensembl_havana	protein_coding	455	548	497	462	560	431	-0.281262	5.23484	2.27968	0.131079	0.942656
4632427E13Rik	ENSMUSG00000074024	7303	ensembl_havana	bidirectional_promoter_lncRNA	60	30	43	59	92	71	0.504046	2.18796	2.27468	0.131502	0.94381
Amigo3	ENSMUSG00000032593	2543	ensembl_havana	protein_coding	76	63	81	98	126	117	0.397651	2.83908	2.26453	0.132366	0.94381
Ankle1	ENSMUSG00000046295	2558	ensembl_havana	protein_coding	242	233	176	248	374	322	0.301348	4.32169	2.26822	0.132052	0.94381
Ash1l	ENSMUSG00000028053	14838	ensembl_havana	protein_coding	1139.11	448.56	849.83	1036	1703	1075	0.407289	6.27329	2.26537	0.132295	0.94381
B230354K17Rik	ENSMUSG00000097119	6136	havana	bidirectional_promoter_lncRNA	188.06	136	156	206	306.14	202.46	0.335908	3.90686	2.27388	0.13157	0.94381
C1galt1c1	ENSMUSG00000048970	1449	ensembl_havana	protein_coding	247	262	230	235	274	194	-0.302959	4.20585	2.26273	0.13252	0.94381
Cdk14	ENSMUSG00000028926	18877	ensembl_havana	protein_coding	1583	1114	1350	1819	2171	1782	0.284439	6.93987	2.26522	0.132307	0.94381
Cnih4	ENSMUSG00000062169	3783	ensembl_havana	protein_coding	394	435	461	409	427	407	-0.282664	5.01869	2.26268	0.132525	0.94381
Hsp90ab1	ENSMUSG00000023944	2999	ensembl_havana	protein_coding	37405.1	43505	34936	33234	39869.4	35807	-0.320057	11.4805	2.27075	0.131836	0.94381
Icosl	ENSMUSG00000000732	4620	ensembl_havana	protein_coding	3799	2600	3300	3827	6011	4636	0.337537	8.22938	2.27006	0.131895	0.94381
Pfdn2	ENSMUSG00000006412	1937	ensembl_havana	protein_coding	537.84	719.96	534.78	567.45	557.89	572.22	-0.302324	5.48034	2.27331	0.131619	0.94381
Pmp22	ENSMUSG00000018217	2354	ensembl_havana	protein_coding	18	13	7	15	2	5	-0.944184	-0.12468	2.26449	0.13237	0.94381
Rictor	ENSMUSG00000050310	16930	ensembl_havana	protein_coding	1036	544	826	957	1510	1109	0.33396	6.21582	2.26886	0.131997	0.94381
Rptor	ENSMUSG00000025583	13471	ensembl_havana	protein_coding	654	499.97	512	677	919	769.99	0.274608	5.65538	2.26929	0.13196	0.94381
Strap	ENSMUSG00000030224	3090	ensembl_havana	protein_coding	1679	1914	1540	1597	1686	1626	-0.289153	6.99914	2.26432	0.132384	0.94381
Trip6	ENSMUSG00000023348	2429	ensembl_havana	protein_coding	232	233	209	267	336	366	0.293694	4.37108	2.27035	0.13187	0.94381
Ufsp2	ENSMUSG00000031634	4407	ensembl_havana	protein_coding	827	842	810	785	859	782	-0.258779	5.96537	2.27075	0.131836	0.94381
Vps26a	ENSMUSG00000020078	2860	ensembl_havana	protein_coding	1374	1227	1358	1290	1366	1210	-0.260437	6.63862	2.27449	0.131518	0.94381
Tspan32	ENSMUSG00000000244	6234	ensembl_havana	protein_coding	126	249	126	140	130.53	158.88	-0.444835	3.5912	2.25996	0.132758	0.944961
A030001D20Rik	ENSMUSG00000110357	1542	havana	antisense	14.55	2.96	9.34	16.47	21.91	15.25	0.763192	0.207383	2.25654	0.133051	0.946538
S100a13	ENSMUSG00000042312	715	ensembl_havana	protein_coding	274	368	300	284	324	293	-0.296171	4.5603	2.25357	0.133306	0.947335
Slc39a4	ENSMUSG00000063354	3106	ensembl_havana	protein_coding	60	61	49	58	34	44	-0.524619	2.02447	2.25375	0.133291	0.947335
Psma4	ENSMUSG00000032301	2370	ensembl_havana	protein_coding	1673	2018	1637	1628	1821	1660	-0.289509	7.05412	2.25272	0.13338	0.947348
Cdiptos	ENSMUSG00000097075	2591	havana	protein_coding	34.44	33.84	28.56	27	21.1	27.99	-0.561504	1.23557	2.24666	0.133903	0.94801
Gm44686	ENSMUSG00000108563	540	havana	antisense	20.3	11	11.13	32.8	25.82	19.6	0.668816	0.732838	2.24989	0.133624	0.94801
Mrps5	ENSMUSG00000027374	6578	ensembl_havana	protein_coding	425	492	388	434	419	395	-0.286105	5.02934	2.24745	0.133835	0.94801
Pfkfb1	ENSMUSG00000025271	4017	ensembl_havana	protein_coding	55	60	34	60	105	81	0.483488	2.33554	2.24895	0.133705	0.94801
Sco1	ENSMUSG00000069844	3925	ensembl_havana	protein_coding	152	177	161	119	166	169	-0.34665	3.60138	2.25011	0.133605	0.94801
Ube2d3	ENSMUSG00000078578	24499	ensembl_havana	protein_coding	4547	3414	4051.96	3769.96	4001	3477.97	-0.31823	8.20982	2.24808	0.13378	0.94801
Capn15	ENSMUSG00000037326	5729	ensembl_havana	protein_coding	663.5	607	575.69	706.31	974.6	913.57	0.257201	5.79634	2.24117	0.134379	0.948329
Cog2	ENSMUSG00000031979	4778	ensembl_havana	protein_coding	381	352	343	422	562	541	0.270319	5.02844	2.24296	0.134224	0.948329
Dkk3	ENSMUSG00000030772	3359	ensembl_havana	protein_coding	163	179	145	217	223	273	0.327369	3.92543	2.24223	0.134287	0.948329
Ets1	ENSMUSG00000032035	8476	ensembl_havana	protein_coding	911	612	774.97	1032	1066	1163	0.285103	6.12509	2.24385	0.134147	0.948329
Naa30	ENSMUSG00000036282	6970	ensembl_havana	protein_coding	527	373	472	389	501	434	-0.28274	5.10051	2.24342	0.134184	0.948329
Tal1	ENSMUSG00000028717	4379	ensembl_havana	protein_coding	127	282	159	149	171	175	-0.432762	3.77899	2.24163	0.13434	0.948329
Pnp	ENSMUSG00000115338	3979	ensembl_havana	protein_coding	514.2	969.63	579.18	551.04	715.13	635.09	-0.356561	5.66139	2.23952	0.134523	0.94884
9530018F02Rik	ENSMUSG00000112150	2599	havana	bidirectional_promoter_lncRNA	12	7	17	19	25	24	0.675681	0.537225	2.22941	0.135405	0.949516
Cacna2d4	ENSMUSG00000041460	9478	ensembl_havana	protein_coding	20	16	16	26	28	38	0.597253	0.96547	2.22588	0.135716	0.949516
Decr1	ENSMUSG00000028223	3879	ensembl_havana	protein_coding	322	381	323	294	385	313	-0.284727	4.68602	2.23228	0.135154	0.949516
Dnajb11	ENSMUSG00000004460	3236	ensembl_havana	protein_coding	1896	2249.05	2095	1920	2229	1832	-0.29473	7.28183	2.23684	0.134756	0.949516
Dock5	ENSMUSG00000044447	12169	ensembl_havana	protein_coding	3138	1672	2752	3287	4649	3515	0.363267	7.88436	2.23178	0.135198	0.949516
Hdac2	ENSMUSG00000019777	4474	ensembl_havana	protein_coding	1312	1456	1249	1219	1455	1278	-0.254637	6.6621	2.22482	0.135808	0.949516
Herc3	ENSMUSG00000029804	9127	ensembl_havana	protein_coding	850	621	663	902	1157	955	0.269045	6.00821	2.23486	0.134929	0.949516
Ighv2-9	ENSMUSG00000096638	362	ensembl_havana	IG_V_gene	181	146	170	326	181	246	0.40091	3.99512	2.23313	0.13508	0.949516
Il1rap	ENSMUSG00000022514	11360	ensembl_havana	protein_coding	108.01	106.5	116.13	97	105	99	-0.364109	3.03394	2.2294	0.135406	0.949516
Klra3	ENSMUSG00000067591	1238	ensembl_havana	protein_coding	39	45	27	60	67	56	0.494908	1.93411	2.23042	0.135317	0.949516
Men1	ENSMUSG00000024947	3458	ensembl_havana	protein_coding	149	165	149	132	141	154	-0.343184	3.52119	2.22661	0.135651	0.949516
Pdf	ENSMUSG00000078931	1704	ensembl_havana	protein_coding	35.59	82.17	58.43	29.14	48.92	61.07	-0.586455	2.06101	2.22566	0.135735	0.949516
Pomt1	ENSMUSG00000039254	6442	ensembl_havana	protein_coding	180	262	207	167	215	223	-0.337304	4.00902	2.23518	0.134901	0.949516
Psat1	ENSMUSG00000024640	4254	ensembl_havana	protein_coding	644	906	576	594	739	694	-0.300731	5.72477	2.23243	0.135141	0.949516
Slc16a9	ENSMUSG00000037762	3869	ensembl_havana	protein_coding	23	9	39	24.79	14	5	-0.905606	0.699353	2.22526	0.13577	0.949516
Tmem165	ENSMUSG00000029234	2588	ensembl_havana	protein_coding	473	596	448	448	531	487	-0.280098	5.24917	2.22915	0.135428	0.949516
Zfp580	ENSMUSG00000055633	1258	ensembl_havana	protein_coding	24	18	14	42	20	40	0.669353	1.09709	2.22446	0.13584	0.949516
Arsi	ENSMUSG00000036412	2975	ensembl_havana	protein_coding	13	20	16	9	9	17	-0.706553	0.286819	2.21988	0.136244	0.949672
Cdc42bpb	ENSMUSG00000021279	7375	ensembl_havana	protein_coding	1159	710	897	1119.39	1529	1330	0.294236	6.39445	2.21932	0.136293	0.949672
Nenf	ENSMUSG00000037499	742	ensembl_havana	protein_coding	118	180	128	111	137	136	-0.383617	3.38677	2.22139	0.13611	0.949672
Peg12	ENSMUSG00000070526	2640	ensembl_havana	protein_coding	8	8	13	20	18	17	0.688964	0.269227	2.22165	0.136088	0.949672
Samd1	ENSMUSG00000079003	2393	ensembl_havana	protein_coding	707	854	658	648	768	748	-0.266087	5.80214	2.21971	0.136259	0.949672
Ubr4	ENSMUSG00000066036	17997	ensembl_havana	protein_coding	3025	1789.46	2573	2954	4629	3496.4	0.345561	7.84038	2.22224	0.136036	0.949672
Ankrd52	ENSMUSG00000014498	8401	ensembl_havana	protein_coding	1659.95	1103.44	1416.04	1684.64	2370.66	2013.38	0.304048	6.99684	2.21741	0.136462	0.950191
Gm9821	ENSMUSG00000095332	1953	ensembl	protein_coding	73.76	32.38	84.62	74.5	146.26	106.36	0.524913	2.71346	2.21684	0.136512	0.950191
Cited2	ENSMUSG00000039910	2457	ensembl_havana	protein_coding	696	744.98	738	715	567.25	774	-0.298457	5.76356	2.21444	0.136724	0.950394
Gm37968	ENSMUSG00000102570	3201	havana	TEC	24	9	19	38	29	28	0.655639	0.995274	2.21408	0.136757	0.950394
Gm7694	ENSMUSG00000102752	3827	ensembl_havana	protein_coding	64	59	67	49.38	52	61	-0.452266	2.21402	2.21453	0.136717	0.950394
Grb10	ENSMUSG00000020176	9089	ensembl_havana	protein_coding	115	141	99	106	70	126	-0.439933	3.09895	2.21246	0.1369	0.950879
Ogn	ENSMUSG00000021390	2566	ensembl_havana	protein_coding	49	19	11	32	2	3	-1.19472	0.71596	2.21161	0.136976	0.950879
Trbc2	ENSMUSG00000076498	692	ensembl_havana	TR_C_gene	79	55	71	96	85	148	0.466977	2.77514	2.21086	0.137042	0.950879
2610507I01Rik	ENSMUSG00000085882	1360	havana	processed_transcript	36	34	36	24	28	34	-0.528305	1.37432	2.1789	0.139914	0.951952
2810408I11Rik	ENSMUSG00000087213	2341	havana	processed_transcript	23	31	21	13	23	22	-0.606485	0.877303	2.19462	0.138493	0.951952
A730063M14Rik	ENSMUSG00000112639	1770	havana	lincRNA	22	36	29	20	23	25	-0.586297	1.08708	2.19678	0.138299	0.951952
Abcb1a	ENSMUSG00000040584	5480	ensembl_havana	protein_coding	966.7	487.77	693.86	913.74	1482.21	850.62	0.356596	6.06291	2.18443	0.139412	0.951952
Abcc1	ENSMUSG00000023088	15092	ensembl_havana	protein_coding	1166	924.92	1110	1275	1695	1540	0.260573	6.59174	2.19274	0.138663	0.951952
Abhd15	ENSMUSG00000000686	3035	ensembl_havana	protein_coding	116.31	88.36	103.98	110.09	210.22	157.65	0.384091	3.30727	2.18142	0.139685	0.951952
Ankrd50	ENSMUSG00000044864	8490	ensembl_havana	protein_coding	588	409	433	615	802	627	0.286475	5.44072	2.18588	0.139281	0.951952
Araf	ENSMUSG00000001127	6541	ensembl_havana	protein_coding	1198	973	1086	1268	1765	1552	0.25817	6.61447	2.19778	0.13821	0.951952
Arhgef40	ENSMUSG00000004562	10366	ensembl_havana	protein_coding	846	744.31	687.08	809.57	1304.09	1133.14	0.272792	6.10539	2.18433	0.139422	0.951952
Cd79a	ENSMUSG00000003379	1457	ensembl_havana	protein_coding	408	452	374	359	324	472	-0.312535	4.93701	2.19342	0.138601	0.951952
Cd86	ENSMUSG00000022901	3661	ensembl_havana	protein_coding	1632	1533	1508	2006	2375	2231	0.271612	7.14281	2.17066	0.140666	0.951952
Chchd1	ENSMUSG00000063787	909	ensembl_havana	protein_coding	338	427	345	318	409	347	-0.283201	4.8002	2.19449	0.138505	0.951952
Dbndd1	ENSMUSG00000031970	2645	ensembl_havana	protein_coding	14	5	5	15	15	17	0.747964	0.0549296	2.17547	0.140226	0.951952
Ddx59	ENSMUSG00000026404	2953	ensembl_havana	protein_coding	147	158	140	134	138	138.85	-0.339964	3.46523	2.17921	0.139887	0.951952
Dtx1	ENSMUSG00000029603	5270	ensembl_havana	protein_coding	2916	2576	2349	3333	4095	3793	0.289388	7.89553	2.16988	0.140737	0.951952
Fam91a1	ENSMUSG00000037119	6627	ensembl_havana	protein_coding	550	318	429	558	674	637	0.30236	5.30966	2.1806	0.13976	0.951952
Gdpd5	ENSMUSG00000035314	6739	ensembl_havana	protein_coding	278	289	231	305	419	419	0.285803	4.60725	2.19845	0.138149	0.951952
Gm17201	ENSMUSG00000090761	390	havana	antisense	24.05	17.56	4.96	30.36	28.34	28.62	0.697698	0.865597	2.17281	0.140469	0.951952
Gm26873	ENSMUSG00000097379	2529	havana	antisense	12.51	3.2	19.37	20.1	24.72	25.13	0.753167	0.549893	2.16834	0.140878	0.951952
Gm49513	ENSMUSG00000116227	303	havana	processed_transcript	17.63	20.82	10.4	12.4	7.63	14.36	-0.71001	0.275256	2.17842	0.139958	0.951952
Gmip	ENSMUSG00000036246	5552	ensembl_havana	protein_coding	2705	2307	2210	2882	3963	3537	0.290935	7.77795	2.17072	0.140661	0.951952
Gstt1	ENSMUSG00000001663	1528	ensembl_havana	protein_coding	37	15	33	27	16	18	-0.680323	1.01127	2.2078	0.137314	0.951952
H2-Ob	ENSMUSG00000041538	3153	ensembl_havana	protein_coding	3484	2794	3328	4105	5185	4674	0.307423	8.20141	2.19977	0.138032	0.951952
Hba-a2	ENSMUSG00000069917	667	ensembl_havana	protein_coding	86	471	146	82	279	156	-0.728251	3.97054	2.18835	0.139058	0.951952
Hnrnpc	ENSMUSG00000060373	4322	ensembl_havana	protein_coding	4156	4617	4583	3871	4864	3970	-0.308946	8.37249	2.17612	0.140167	0.951952
Kcne3	ENSMUSG00000035165	1779	ensembl_havana	protein_coding	26	19	15	17	18	9	-0.664909	0.555313	2.20715	0.137372	0.951952
Limd1	ENSMUSG00000025239	6018	ensembl_havana	protein_coding	1700.01	1456.99	1470.82	1843.81	2490.24	2260.26	0.277901	7.13055	2.19017	0.138894	0.951952
Mbnl2	ENSMUSG00000022139	11993	ensembl_havana	protein_coding	916.95	566.9	891	723	870.73	667.82	-0.301678	5.88257	2.17137	0.140601	0.951952
Mcoln2	ENSMUSG00000011008	3288	ensembl_havana	protein_coding	104	75	105	97	79	68	-0.435596	2.78575	2.18434	0.139421	0.951952
Mindy1	ENSMUSG00000038712	6458	ensembl_havana	protein_coding	215	244	184	205	155	222	-0.354284	3.9829	2.20406	0.137648	0.951952
Msl3l2	ENSMUSG00000047669	2140	ensembl_havana	protein_coding	59	80	58	58	49	59	-0.465671	2.25888	2.16764	0.140942	0.951952
Nsfl1c	ENSMUSG00000027455	3967	ensembl_havana	protein_coding	727	930	739	697	808	830	-0.2676	5.9137	2.19898	0.138102	0.951952
Nuggc	ENSMUSG00000061356	2836	ensembl_havana	protein_coding	59	61	73	68	60	25	-0.560313	2.1938	2.17029	0.1407	0.951952
Plcb3	ENSMUSG00000024960	4201	ensembl	protein_coding	458	363	361	353	382	404	-0.274844	4.888	2.16767	0.14094	0.951952
Plgrkt	ENSMUSG00000016495	3799	ensembl_havana	protein_coding	631	531	540	705	978	728	0.266826	5.68403	2.18608	0.139264	0.951952
Ppp6r2	ENSMUSG00000036561	9345	ensembl_havana	protein_coding	480	478	405	592.95	654.95	675	0.272072	5.36816	2.20048	0.137967	0.951952
Prdm11	ENSMUSG00000075028	17044	ensembl_havana	protein_coding	204	184	165	224	286	285	0.294516	4.08633	2.17577	0.140199	0.951952
Selenoo	ENSMUSG00000035757	3744	ensembl_havana	protein_coding	313.7	327.73	274.14	370.04	447.57	484.79	0.28012	4.80213	2.19561	0.138404	0.951952
Sema3c	ENSMUSG00000028780	7140	ensembl_havana	protein_coding	16	15	6	16	2	2	-1.03119	-0.1848	2.18577	0.139291	0.951952
Sgpp1	ENSMUSG00000021054	5649	ensembl_havana	protein_coding	1341	1272	1248	1298	1276	1197	-0.255686	6.60365	2.17641	0.140141	0.951952
Shmt1	ENSMUSG00000020534	3883	ensembl_havana	protein_coding	118.58	268.13	144.53	149.99	172.94	138.94	-0.43763	3.68098	2.1835	0.139497	0.951952
Slc15a3	ENSMUSG00000024737	5491	ensembl_havana	protein_coding	509.97	436.7	415.82	413.86	558.11	338.67	-0.29097	5.08555	2.17577	0.140199	0.951952
Slc9a7	ENSMUSG00000037341	3820	ensembl_havana	protein_coding	313	176	238	306	410	348	0.320281	4.4887	2.18531	0.139333	0.951952
Smarca5	ENSMUSG00000031715	7777	ensembl_havana	protein_coding	1942	1874	1769	1722.86	2057	1634.93	-0.275184	7.1263	2.17197	0.140546	0.951952
Smyd4	ENSMUSG00000018809	4329	ensembl_havana	protein_coding	105	82	78	111	145	144	0.365577	3.07777	2.19926	0.138077	0.951952
Spcs3	ENSMUSG00000054408	3466	ensembl_havana	protein_coding	2215	2166	2280	1992	2451	1993	-0.283768	7.37893	2.18099	0.139724	0.951952
Traf3ip2	ENSMUSG00000019842	3687	ensembl_havana	protein_coding	230.68	214.69	196.39	278.88	323.43	306.47	0.274759	4.28939	2.19314	0.138627	0.951952
Trmt10c	ENSMUSG00000044763	3002	ensembl_havana	protein_coding	282	276	253	269	283	225	-0.287118	4.34536	2.19402	0.138547	0.951952
Ttc27	ENSMUSG00000024078	2820	ensembl	protein_coding	206	253	201	190	225	213	-0.302455	4.0455	2.17183	0.140559	0.951952
Tufm	ENSMUSG00000073838	2125	ensembl_havana	protein_coding	468	614	446	464	495	505	-0.287972	5.25632	2.19826	0.138166	0.951952
Ube2k	ENSMUSG00000029203	7892	ensembl_havana	protein_coding	866	961	931	837.28	985	895	-0.254021	6.12312	2.19286	0.138652	0.951952
Zfp830	ENSMUSG00000046010	1591	ensembl_havana	protein_coding	215	226	220	176	270	186	-0.307654	4.0454	2.19112	0.138808	0.951952
Dynlrb1	ENSMUSG00000047459	1009	ensembl_havana	protein_coding	848	1249	945	1004	946	944	-0.296219	6.24658	2.16661	0.141037	0.95211
Ly6a	ENSMUSG00000075602	1205	ensembl_havana	protein_coding	581	762	752	708	713	584	-0.293974	5.71319	2.1651	0.141176	0.952557
Zfp667	ENSMUSG00000054893	4755	ensembl_havana	protein_coding	15	27	24	17	18	15	-0.631536	0.703057	2.16416	0.141261	0.95265
Cd27	ENSMUSG00000030336	2328	ensembl_havana	protein_coding	124	143	129	114	117	131	-0.355225	3.294	2.15689	0.141932	0.954015
Idh3a	ENSMUSG00000032279	5072	ensembl_havana	protein_coding	971	1068	895	869	1056	968	-0.251128	6.21052	2.15651	0.141967	0.954015
Pgrmc1	ENSMUSG00000006373	1857	ensembl_havana	protein_coding	492	520	451	456	492	478	-0.262576	5.20391	2.15722	0.141901	0.954015
Pi4k2b	ENSMUSG00000029186	3760	ensembl_havana	protein_coding	183	248	167	196	178	175	-0.343374	3.88562	2.15628	0.141988	0.954015
Prrc2b	ENSMUSG00000039262	11262	ensembl_havana	protein_coding	2909	1872	2192	2870	3875.82	3395	0.311133	7.73556	2.15885	0.141751	0.954015
Sh3pxd2b	ENSMUSG00000040711	9709	ensembl_havana	protein_coding	622	586	615	745	845	967	0.260738	5.78287	2.15829	0.141802	0.954015
Tfdp1	ENSMUSG00000038482	3670	ensembl_havana	protein_coding	810	1202	765	779	985	890	-0.299406	6.111	2.15996	0.141648	0.954015
Tram1	ENSMUSG00000025935	3162	ensembl_havana	protein_coding	2624	2378	2404	2461	2417	2210	-0.2844	7.52884	2.15571	0.142041	0.954015
Ccl5	ENSMUSG00000035042	960	ensembl_havana	protein_coding	1639	1323	995	1642	1895	2128	0.299808	6.90978	2.15108	0.14247	0.956406
4833407H14Rik	ENSMUSG00000097779	1485	ensembl	lincRNA	300	219	237	319	414	346	0.283348	4.52614	2.14776	0.142778	0.957016
Lcor	ENSMUSG00000025019	7620	ensembl	protein_coding	300	80	198	238	442	285	0.50044	4.25776	2.14912	0.142652	0.957016
Tnrc6b	ENSMUSG00000047888	23677	ensembl_havana	protein_coding	1231	673	949.02	1192.97	1766.09	1251	0.326402	6.4563	2.14843	0.142716	0.957016
Lacc1	ENSMUSG00000044350	3644	ensembl_havana	protein_coding	1022	784	833	1143.42	1197.44	1352.52	0.265186	6.31297	2.14606	0.142937	0.957596
Carnmt1	ENSMUSG00000024726	2090	ensembl	protein_coding	65	65	53	39	55	62	-0.460406	2.15482	2.14283	0.143238	0.957672
Mocs2	ENSMUSG00000015536	9054	ensembl_havana	protein_coding	191	176	164	151	210	138	-0.325791	3.72095	2.14428	0.143102	0.957672
Pomgnt2	ENSMUSG00000066235	2903	ensembl_havana	protein_coding	6	31	16	16	12	6	-0.863084	0.336712	2.14378	0.143149	0.957672
Rgs11	ENSMUSG00000024186	4206	ensembl_havana	protein_coding	63	57	50	77.98	100	87	0.409522	2.47929	2.14299	0.143223	0.957672
AC174678.1	ENSMUSG00000115222	2749	havana	antisense	16	2	10.21	8	29	24.29	0.862425	0.332016	2.13625	0.143853	0.958474
Arfgap3	ENSMUSG00000054277	3841	ensembl_havana	protein_coding	313	305	246	254	326	255	-0.27998	4.43674	2.13688	0.143794	0.958474
Gm26628	ENSMUSG00000097133	1719	havana	antisense	10.23	4.25	20.14	17.48	24.38	27.28	0.748765	0.534112	2.13932	0.143565	0.958474
Itga2	ENSMUSG00000015533	7133	ensembl_havana	protein_coding	10	13	16	34	18	21	0.689152	0.644181	2.13814	0.143676	0.958474
Klrc1	ENSMUSG00000030167	1984	ensembl_havana	protein_coding	22	10	15	28	35	22	0.623312	0.845252	2.13591	0.143885	0.958474
Mfsd2a	ENSMUSG00000028655	2250	ensembl_havana	protein_coding	24	30	13	30	43	45	0.584884	1.29596	2.13535	0.143938	0.958474
Tgfb1i1	ENSMUSG00000030782	5585	ensembl_havana	protein_coding	43	14	17	45	48	39	0.623159	1.44096	2.13591	0.143885	0.958474
Tmc3	ENSMUSG00000038540	9027	ensembl_havana	protein_coding	45.07	18.54	30.11	18.73	23.84	28.7	-0.613848	1.16609	2.139	0.143596	0.958474
Adcy7	ENSMUSG00000031659	6733	ensembl_havana	protein_coding	3744	2389	3041	3621	5775	4251	0.333563	8.14514	2.13254	0.144202	0.95862
Btf3l4	ENSMUSG00000028568	4546	ensembl_havana	protein_coding	195	158	181	189	151	147	-0.346825	3.72106	2.13327	0.144133	0.95862
P4hb	ENSMUSG00000025130	2861	ensembl_havana	protein_coding	6102	8873	6427	6037	6846	6918	-0.342899	9.03728	2.13203	0.14425	0.95862
Tom1l2	ENSMUSG00000000538	8764	ensembl_havana	protein_coding	279.77	251	280	334	407.52	409.46	0.274319	4.62666	2.13359	0.144103	0.95862
Fam117a	ENSMUSG00000038893	3029	ensembl_havana	protein_coding	813	1165.51	773.7	856	819	924.99	-0.303603	6.09628	2.12972	0.144467	0.95862
Kctd12	ENSMUSG00000098557	6057	havana	protein_coding	4439.42	2606.28	4094.06	3687.6	2882.56	3397.03	-0.36949	8.07841	2.12982	0.144458	0.95862
Pcsk7	ENSMUSG00000035382	5202	ensembl_havana	protein_coding	450	413	383.76	525.2	613.44	604.77	0.256939	5.2317	2.13032	0.144411	0.95862
Dennd2d	ENSMUSG00000027901	6868	ensembl_havana	protein_coding	433.74	391.69	413.79	540.76	596.5	597.48	0.258729	5.22609	2.12796	0.144633	0.959097
Tmed5	ENSMUSG00000063406	7688	ensembl_havana	protein_coding	1369.69	772	1233.86	1059	1127	983.69	-0.313738	6.38146	2.12742	0.144684	0.959097
Armcx3	ENSMUSG00000049047	3540	ensembl_havana	protein_coding	85	82	108	76	83	85	-0.403734	2.75846	2.12163	0.145232	0.95936
Hif1an	ENSMUSG00000036450	6606	ensembl_havana	protein_coding	504	429	438	553	776	614	0.267316	5.37377	2.12578	0.144839	0.95936
Mid2	ENSMUSG00000000266	8114	ensembl_havana	protein_coding	48	24	41	63	55	70	0.518467	1.97145	2.12222	0.145176	0.95936
Ntn4	ENSMUSG00000020019	3741	ensembl_havana	protein_coding	74	53	42	46	41	52	-0.491299	2.02436	2.12235	0.145164	0.95936
Pgrmc2	ENSMUSG00000049940	3242	ensembl_havana	protein_coding	365	435	383	380	426	341	-0.275686	4.89551	2.12185	0.145211	0.95936
[truncated: 52,430 more rows]
